# Supplementary material for: CUL4B Promotes Breast Carcinogenesis by Coordinating with Transcriptional Repressor Complexes in Response to Hypoxia Signaling Pathway
Source: Adv Sci (Weinh). 2021 Mar 16;8(10):2001515. doi: 10.1002/advs.202001515 (PMC8132058; doi:10.1002/advs.202001515)
Supplement: Supplementary file 2 — Supplementary Info [file ADVS-8-2001515-s001.xlsx]

## Sheet: C4B-peakAnno
seqnames	start	end	width	annotation	geneStart	geneEnd	geneLength	geneStrand	geneId	transcriptId	distanceToTSS	ENSEMBL	SYMBOL	GENENAME
chr1	12419	13025	607	Promoter (<=1kb)	11874	14409	2536	1	100287102	uc010nxr.1	545	ENSG00000223972	DDX11L1	DEAD/H-box helicase 11 like 1
chr1	19832	20589	758	Promoter (<=1kb)	16858	19759	2902	2	653635	uc001aai.1	-73	NA	WASH7P	WAS protein family homolog 7 pseudogene
chr1	28989	29380	392	Promoter (<=1kb)	14362	29370	15009	2	653635	uc001aac.4	0	NA	WASH7P	WAS protein family homolog 7 pseudogene
chr1	29802	30325	524	Promoter (<=1kb)	16858	29961	13104	2	653635	uc009vjb.1	0	NA	WASH7P	WAS protein family homolog 7 pseudogene
chr1	33995	34257	263	Promoter (1-2kb)	34611	36081	1471	2	641702	uc001aak.3	1824	ENSG00000282591	FAM138F	family with sequence similarity 138 member F
chr1	34597	35180	584	Promoter (<=1kb)	34611	36081	1471	2	641702	uc001aak.3	901	ENSG00000282591	FAM138F	family with sequence similarity 138 member F
chr1	46756	46982	227	Distal Intergenic	34611	36081	1471	2	641702	uc001aak.3	-10675	ENSG00000282591	FAM138F	family with sequence similarity 138 member F
chr1	49913	50157	245	Distal Intergenic	34611	36081	1471	2	641702	uc001aak.3	-13832	ENSG00000282591	FAM138F	family with sequence similarity 138 member F
chr1	93368	93784	417	Distal Intergenic	69091	70008	918	1	79501	uc001aal.1	24277	ENSG00000186092	OR4F5	olfactory receptor family 4 subfamily F member 5
chr1	96647	97109	463	Distal Intergenic	69091	70008	918	1	79501	uc001aal.1	27556	ENSG00000186092	OR4F5	olfactory receptor family 4 subfamily F member 5
chr1	97616	98054	439	Distal Intergenic	69091	70008	918	1	79501	uc001aal.1	28525	ENSG00000186092	OR4F5	olfactory receptor family 4 subfamily F member 5
chr1	112886	113109	224	Distal Intergenic	134773	140566	5794	2	729737	uc021oeg.2	27457	NA	LOC729737	uncharacterized LOC729737
chr1	227930	228170	241	Distal Intergenic	134773	140566	5794	2	729737	uc021oeg.2	-87364	NA	LOC729737	uncharacterized LOC729737
chr1	228522	228791	270	Distal Intergenic	134773	140566	5794	2	729737	uc021oeg.2	-87956	NA	LOC729737	uncharacterized LOC729737
chr1	233506	233728	223	Distal Intergenic	322037	326938	4902	1	100133331	uc009vjk.2	-88309	NA	LOC100133331	uncharacterized LOC100133331
chr1	243069	243302	234	Distal Intergenic	322037	326938	4902	1	100133331	uc009vjk.2	-78735	NA	LOC100133331	uncharacterized LOC100133331
chr1	254904	255395	492	Distal Intergenic	322037	326938	4902	1	100133331	uc009vjk.2	-66642	NA	LOC100133331	uncharacterized LOC100133331
chr1	263812	264040	229	Distal Intergenic	322037	326938	4902	1	100133331	uc009vjk.2	-57997	NA	LOC100133331	uncharacterized LOC100133331
chr1	322618	322915	298	Promoter (<=1kb)	322037	326938	4902	1	100133331	uc009vjk.2	581	NA	LOC100133331	uncharacterized LOC100133331
chr1	323945	324437	493	Promoter (<=1kb)	324288	325896	1609	1	100133331	uc021oeh.1	0	NA	LOC100133331	uncharacterized LOC100133331
chr1	355776	356019	244	Distal Intergenic	367659	368597	939	1	729759	uc010nxu.2	-11640	ENSG00000284733	OR4F29	olfactory receptor family 4 subfamily F member 29
chr1	371257	371593	337	Distal Intergenic	367659	368597	939	1	729759	uc010nxu.2	3598	ENSG00000284733	OR4F29	olfactory receptor family 4 subfamily F member 29
chr1	373636	374067	432	Distal Intergenic	367659	368597	939	1	729759	uc010nxu.2	5977	ENSG00000284733	OR4F29	olfactory receptor family 4 subfamily F member 29
chr1	378658	378968	311	Distal Intergenic	367659	368597	939	1	729759	uc010nxu.2	10999	ENSG00000284733	OR4F29	olfactory receptor family 4 subfamily F member 29
chr1	382065	382284	220	Distal Intergenic	367659	368597	939	1	729759	uc010nxu.2	14406	ENSG00000284733	OR4F29	olfactory receptor family 4 subfamily F member 29
chr1	386094	386507	414	Distal Intergenic	367659	368597	939	1	729759	uc010nxu.2	18435	ENSG00000284733	OR4F29	olfactory receptor family 4 subfamily F member 29
chr1	393467	393703	237	Distal Intergenic	367659	368597	939	1	729759	uc010nxu.2	25808	ENSG00000284733	OR4F29	olfactory receptor family 4 subfamily F member 29
chr1	416661	416885	225	Distal Intergenic	367659	368597	939	1	729759	uc010nxu.2	49002	ENSG00000284733	OR4F29	olfactory receptor family 4 subfamily F member 29
chr1	442025	442489	465	Distal Intergenic	367659	368597	939	1	729759	uc010nxu.2	74366	ENSG00000284733	OR4F29	olfactory receptor family 4 subfamily F member 29
chr1	462837	463108	272	Distal Intergenic	367659	368597	939	1	729759	uc010nxu.2	95178	ENSG00000284733	OR4F29	olfactory receptor family 4 subfamily F member 29
chr1	466538	467099	562	Distal Intergenic	367659	368597	939	1	729759	uc010nxu.2	98879	ENSG00000284733	OR4F29	olfactory receptor family 4 subfamily F member 29
chr1	467377	467773	397	Distal Intergenic	367659	368597	939	1	729759	uc010nxu.2	99718	ENSG00000284733	OR4F29	olfactory receptor family 4 subfamily F member 29
chr1	468097	468367	271	Distal Intergenic	367659	368597	939	1	729759	uc010nxu.2	100438	ENSG00000284733	OR4F29	olfactory receptor family 4 subfamily F member 29
chr1	469016	469326	311	Distal Intergenic	367659	368597	939	1	729759	uc010nxu.2	101357	ENSG00000284733	OR4F29	olfactory receptor family 4 subfamily F member 29
chr1	540436	541781	1346	Distal Intergenic	621096	622034	939	2	729759	uc010nxv.2	80253	ENSG00000284733	OR4F29	olfactory receptor family 4 subfamily F member 29
chr1	552559	552775	217	Distal Intergenic	621096	622034	939	2	729759	uc010nxv.2	69259	ENSG00000284733	OR4F29	olfactory receptor family 4 subfamily F member 29
chr1	596755	596967	213	Distal Intergenic	621096	622034	939	2	729759	uc010nxv.2	25067	ENSG00000284733	OR4F29	olfactory receptor family 4 subfamily F member 29
chr1	607373	607680	308	Distal Intergenic	621096	622034	939	2	729759	uc010nxv.2	14354	ENSG00000284733	OR4F29	olfactory receptor family 4 subfamily F member 29
chr1	615865	616122	258	Distal Intergenic	621096	622034	939	2	729759	uc010nxv.2	5912	ENSG00000284733	OR4F29	olfactory receptor family 4 subfamily F member 29
chr1	670257	670498	242	Promoter (<=1kb)	661139	670994	9856	2	100133331	uc009vjm.3	496	NA	LOC100133331	uncharacterized LOC100133331
chr1	752915	753143	229	Distal Intergenic	761586	762902	1317	2	79854	uc010nxx.2	9759	ENSG00000225880	LINC00115	long intergenic non-protein coding RNA 115
chr1	762231	763677	1447	Promoter (<=1kb)	762971	778984	16014	1	643837	uc031pjj.1	0	ENSG00000228794	LINC01128	long intergenic non-protein coding RNA 1128
chr1	803370	803610	241	Exon (uc001abt.4/284593, exon 3 of 3)	803451	812182	8732	2	284593	uc001abt.4	8572	ENSG00000230368	FAM41C	family with sequence similarity 41 member C
chr1	807823	808041	219	Intron (uc001abt.4/284593, intron 2 of 2)	803451	812182	8732	2	284593	uc001abt.4	4141	ENSG00000230368	FAM41C	family with sequence similarity 41 member C
chr1	839568	840436	869	Distal Intergenic	852953	854817	1865	2	100130417	uc010nxy.1	14381	ENSG00000223764	LOC100130417	uncharacterized LOC100130417
chr1	842289	842536	248	Distal Intergenic	852953	854817	1865	2	100130417	uc010nxy.1	12281	ENSG00000223764	LOC100130417	uncharacterized LOC100130417
chr1	858769	859460	692	Promoter (1-2kb)	860530	871276	10747	1	148398	uc001abv.1	-1070	ENSG00000187634	SAMD11	sterile alpha motif domain containing 11
chr1	860284	860684	401	Promoter (<=1kb)	860530	871276	10747	1	148398	uc001abv.1	0	ENSG00000187634	SAMD11	sterile alpha motif domain containing 11
chr1	877008	877766	759	Promoter (<=1kb)	876524	879961	3438	1	148398	uc031pkp.1	484	ENSG00000187634	SAMD11	sterile alpha motif domain containing 11
chr1	901502	901899	398	Promoter (<=1kb)	901877	910484	8608	1	84069	uc001acd.3	0	ENSG00000187583	PLEKHN1	pleckstrin homology domain containing N1
chr1	912090	912516	427	Promoter (<=1kb)	910579	912021	1443	2	84808	uc001acg.2	-69	ENSG00000187642	PERM1	PPARGC1 and ESRR induced regulator, muscle 1
chr1	936325	936896	572	Promoter (<=1kb)	934342	935552	1211	2	57801	uc010nyc.1	-773	ENSG00000188290	HES4	hes family bHLH transcription factor 4
chr1	940682	941069	388	Distal Intergenic	934342	935552	1211	2	57801	uc010nyc.1	-5130	ENSG00000188290	HES4	hes family bHLH transcription factor 4
chr1	948587	949784	1198	Promoter (<=1kb)	948847	949919	1073	1	9636	uc001acj.4	0	ENSG00000187608	ISG15	ISG15 ubiquitin-like modifier
chr1	951140	951391	252	Promoter (2-3kb)	948847	949919	1073	1	9636	uc001acj.4	2293	ENSG00000187608	ISG15	ISG15 ubiquitin-like modifier
chr1	955013	955688	676	Promoter (<=1kb)	955503	991499	35997	1	375790	uc001ack.2	0	ENSG00000188157	AGRN	agrin
chr1	956774	957037	264	Promoter (1-2kb)	955503	991499	35997	1	375790	uc001ack.2	1271	ENSG00000188157	AGRN	agrin
chr1	959144	959356	213	Intron (uc001ack.2/375790, intron 2 of 35)	955503	991499	35997	1	375790	uc001ack.2	3641	ENSG00000188157	AGRN	agrin
chr1	997455	997685	231	Intron (uc001acl.1/uc001acl.1, intron 2 of 3)	1007126	1009687	2562	2	401934	uc021oen.1	12002	ENSG00000237330	RNF223	ring finger protein 223
chr1	1004539	1004929	391	Downstream (2-3kb)	1007126	1009687	2562	2	401934	uc021oen.1	4758	ENSG00000237330	RNF223	ring finger protein 223
chr1	1014044	1014832	789	Downstream (2-3kb)	1007126	1009687	2562	2	401934	uc021oen.1	-4357	ENSG00000237330	RNF223	ring finger protein 223
chr1	1015614	1015843	230	Downstream (1-2kb)	1007126	1009687	2562	2	401934	uc021oen.1	-5927	ENSG00000237330	RNF223	ring finger protein 223
chr1	1050558	1050784	227	Promoter (<=1kb)	1017198	1051736	34539	2	54991	uc001acr.2	952	ENSG00000131591	C1orf159	chromosome 1 open reading frame 159
chr1	1051676	1051888	213	Promoter (<=1kb)	1017198	1051736	34539	2	54991	uc001acr.2	0	ENSG00000131591	C1orf159	chromosome 1 open reading frame 159
chr1	1092862	1093107	246	Distal Intergenic	1102484	1102578	95	1	406984	uc001acw.2	-9377	ENSG00000207730	MIR200B	microRNA 200b
chr1	1093711	1093925	215	Distal Intergenic	1102484	1102578	95	1	406984	uc001acw.2	-8559	ENSG00000207730	MIR200B	microRNA 200b
chr1	1099159	1099415	257	Distal Intergenic	1102484	1102578	95	1	406984	uc001acw.2	-3069	ENSG00000207730	MIR200B	microRNA 200b
chr1	1099679	1100444	766	Promoter (2-3kb)	1102484	1102578	95	1	406984	uc001acw.2	-2040	ENSG00000207730	MIR200B	microRNA 200b
chr1	1137481	1137730	250	Downstream (1-2kb)	1138888	1141060	2173	2	8784	uc001ada.3	3330	ENSG00000186891	TNFRSF18	TNF receptor superfamily member 18
chr1	1143293	1143582	290	Promoter (1-2kb)	1138888	1142089	3202	2	8784	uc001add.3	-1204	ENSG00000186891	TNFRSF18	TNF receptor superfamily member 18
chr1	1166441	1166847	407	Promoter (<=1kb)	1152288	1167447	15160	2	51150	uc001adh.4	600	ENSG00000078808	SDF4	stromal cell derived factor 4
chr1	1167118	1167366	249	Promoter (<=1kb)	1152288	1167447	15160	2	51150	uc001adh.4	81	ENSG00000078808	SDF4	stromal cell derived factor 4
chr1	1200590	1201059	470	Promoter (2-3kb)	1189292	1203372	14081	2	118424	uc001adm.4	2313	ENSG00000160087	UBE2J2	ubiquitin conjugating enzyme E2 J2
chr1	1208225	1208458	234	Promoter (<=1kb)	1189292	1209234	19943	2	118424	uc001ado.3	776	ENSG00000160087	UBE2J2	ubiquitin conjugating enzyme E2 J2
chr1	1208843	1209225	383	Promoter (<=1kb)	1189292	1209234	19943	2	118424	uc001ado.3	9	ENSG00000160087	UBE2J2	ubiquitin conjugating enzyme E2 J2
chr1	1217045	1217472	428	Promoter (<=1kb)	1217489	1227409	9921	1	6339	uc001adv.2	-17	ENSG00000162572	SCNN1D	sodium channel epithelial 1 delta subunit
chr1	1217865	1218180	316	Promoter (<=1kb)	1217537	1227409	9873	1	6339	uc001adx.2	328	ENSG00000162572	SCNN1D	sodium channel epithelial 1 delta subunit
chr1	1242868	1243198	331	Promoter (<=1kb)	1227764	1243269	15506	2	116983	uc001aeb.2	71	ENSG00000131584	ACAP3	ArfGAP with coiled-coil, ankyrin repeat and PH domains 3
chr1	1243986	1244755	770	Promoter (<=1kb)	1243994	1247057	3064	1	126789	uc001aed.3	0	ENSG00000169972	PUSL1	pseudouridylate synthase-like 1
chr1	1260412	1260759	348	Promoter (<=1kb)	1260143	1264276	4134	1	80772	uc001aeo.3	269	ENSG00000224051	CPTP	ceramide-1-phosphate transfer protein
chr1	1280336	1280633	298	Intron (uc001aer.4/1855, intron 1 of 14)	1270658	1284492	13835	2	1855	uc001aer.4	3859	ENSG00000107404	DVL1	dishevelled segment polarity protein 1
chr1	1280958	1281330	373	Intron (uc001aer.4/1855, intron 1 of 14)	1270658	1284492	13835	2	1855	uc001aer.4	3162	ENSG00000107404	DVL1	dishevelled segment polarity protein 1
chr1	1283467	1283709	243	Promoter (<=1kb)	1270658	1284492	13835	2	1855	uc001aer.4	783	ENSG00000107404	DVL1	dishevelled segment polarity protein 1
chr1	1284269	1284510	242	Promoter (<=1kb)	1270658	1284492	13835	2	1855	uc001aer.4	0	ENSG00000107404	DVL1	dishevelled segment polarity protein 1
chr1	1285056	1285320	265	Promoter (<=1kb)	1270658	1284492	13835	2	1855	uc001aer.4	-564	ENSG00000107404	DVL1	dishevelled segment polarity protein 1
chr1	1292667	1292997	331	Promoter (<=1kb)	1288071	1293915	5845	2	54587	uc001aew.3	918	ENSG00000162576	MXRA8	matrix remodeling associated 8
chr1	1293226	1294248	1023	Promoter (<=1kb)	1288071	1293915	5845	2	54587	uc001aew.3	0	ENSG00000162576	MXRA8	matrix remodeling associated 8
chr1	1295975	1296438	464	Promoter (<=1kb)	1288071	1297157	9087	2	54587	uc001afa.3	719	ENSG00000162576	MXRA8	matrix remodeling associated 8
chr1	1307790	1308034	245	Promoter (2-3kb)	1309110	1310246	1137	2	54998	uc001afb.1	2212	ENSG00000175756	AURKAIP1	aurora kinase A interacting protein 1
chr1	1310210	1311172	963	Promoter (<=1kb)	1309110	1310246	1137	2	54998	uc001afb.1	0	ENSG00000175756	AURKAIP1	aurora kinase A interacting protein 1
chr1	1333792	1334161	370	Promoter (<=1kb)	1321091	1333722	12632	2	81669	uc001afg.1	-70	ENSG00000221978	CCNL2	cyclin L2
chr1	1335612	1336147	536	Promoter (<=1kb)	1334912	1337426	2515	1	148413	uc009vkd.3	700	ENSG00000224870	LOC148413	uncharacterized LOC148413
chr1	1341964	1343168	1205	Promoter (<=1kb)	1337276	1342693	5418	2	55052	uc001afo.4	0	ENSG00000242485	MRPL20	mitochondrial ribosomal protein L20
chr1	1357964	1358218	255	Promoter (1-2kb)	1353800	1356824	3025	2	441869	uc010nyo.2	-1140	ENSG00000235098	ANKRD65	ankyrin repeat domain 65
chr1	1365172	1365769	598	Distal Intergenic	1361508	1363167	1660	1	643965	uc010nyp.2	3664	ENSG00000205116	TMEM88B	transmembrane protein 88B
chr1	1370954	1371528	575	Promoter (<=1kb)	1370903	1378262	7360	1	64856	uc001afs.3	51	ENSG00000179403	VWA1	von Willebrand factor A domain containing 1
chr1	1384196	1384415	220	Promoter (<=1kb)	1385069	1405538	20470	1	219293	uc001aft.2	-654	ENSG00000215915	ATAD3C	ATPase family, AAA domain containing 3C
chr1	1406875	1407459	585	Promoter (<=1kb)	1407164	1431582	24419	1	83858	uc001afv.3	0	ENSG00000160072	ATAD3B	ATPase family, AAA domain containing 3B
chr1	1408293	1408585	293	Promoter (1-2kb)	1407164	1431582	24419	1	83858	uc001afv.3	1129	ENSG00000160072	ATAD3B	ATPase family, AAA domain containing 3B
chr1	1440352	1441004	653	Intron (uc021oeq.1/83858, intron 7 of 7)	1447523	1470067	22545	1	55210	uc001afz.2	-6519	ENSG00000197785	ATAD3A	ATPase family, AAA domain containing 3A
chr1	1446891	1447859	969	Promoter (<=1kb)	1447523	1470067	22545	1	55210	uc001afz.2	0	ENSG00000197785	ATAD3A	ATPase family, AAA domain containing 3A
chr1	1448133	1448386	254	Promoter (<=1kb)	1447910	1470067	22158	1	55210	uc001agb.2	223	ENSG00000197785	ATAD3A	ATPase family, AAA domain containing 3A
chr1	1510651	1510900	250	Promoter (<=1kb)	1497732	1510262	12531	2	29101	uc001age.1	-389	ENSG00000160075	SSU72	SSU72 homolog, RNA polymerase II CTD phosphatase
chr1	1535523	1535773	251	Promoter (<=1kb)	1533388	1535476	2089	2	643988	uc021oes.1	-47	ENSG00000228594	FNDC10	fibronectin type III domain containing 10
chr1	1549634	1550186	553	Promoter (<=1kb)	1550795	1554590	3796	1	142678	uc021oet.1	-609	ENSG00000197530	MIB2	mindbomb E3 ubiquitin protein ligase 2
chr1	1550553	1551114	562	Promoter (<=1kb)	1550795	1554590	3796	1	142678	uc021oet.1	0	ENSG00000197530	MIB2	mindbomb E3 ubiquitin protein ligase 2
chr1	1590013	1591307	1295	3' UTR	1577747	1580625	2879	2	984	uc010nyr.1	-9388	ENSG00000248333	CDK11B	cyclin dependent kinase 11B
chr1	1617467	1617906	440	Intron (uc001ags.1/984, intron 2 of 15)	1590988	1624243	33256	2	728661	uc009vkl.2	6337	ENSG00000189339	SLC35E2B	solute carrier family 35 member E2B
chr1	1622871	1624205	1335	Promoter (<=1kb)	1590988	1624243	33256	2	728661	uc009vkl.2	38	ENSG00000189339	SLC35E2B	solute carrier family 35 member E2B
chr1	1624493	1625198	706	Promoter (<=1kb)	1601877	1624243	22367	2	728661	uc009vkn.2	-250	ENSG00000189339	SLC35E2B	solute carrier family 35 member E2B
chr1	1655383	1656332	950	Promoter (<=1kb)	1634170	1655791	21622	2	728642	uc009vkr.3	0	ENSG00000008128	CDK11A	cyclin dependent kinase 11A
chr1	1672225	1672992	768	Intron (uc001ahh.4/728661, intron 1 of 8)	1592939	1677438	84500	2	728661	uc001ahh.4	4446	ENSG00000189339	SLC35E2B	solute carrier family 35 member E2B
chr1	1676463	1677103	641	Promoter (<=1kb)	1592939	1677438	84500	2	728661	uc001ahh.4	335	ENSG00000189339	SLC35E2B	solute carrier family 35 member E2B
chr1	1677834	1678452	619	Promoter (<=1kb)	1658824	1677438	18615	2	9906	uc001aia.2	-396	ENSG00000215790	SLC35E2A	solute carrier family 35 member E2A
chr1	1690307	1690525	219	Promoter (<=1kb)	1682671	1690081	7411	2	65220	uc010nyv.2	-226	ENSG00000008130	NADK	NAD kinase
chr1	1709494	1709851	358	Promoter (<=1kb)	1682671	1709909	27239	2	65220	uc001aic.3	58	ENSG00000008130	NADK	NAD kinase
chr1	1710115	1711097	983	Promoter (<=1kb)	1682671	1710297	27627	2	65220	uc001aid.4	0	ENSG00000008130	NADK	NAD kinase
chr1	1714274	1714509	236	Promoter (2-3kb)	1682671	1711508	28838	2	65220	uc001aie.3	-2766	ENSG00000008130	NADK	NAD kinase
chr1	1814635	1814859	225	Intron (uc001aif.3/2782, intron 1 of 11)	1716725	1822526	105802	2	2782	uc001aif.3	7667	ENSG00000078369	GNB1	G protein subunit beta 1
chr1	1820984	1821824	841	Promoter (<=1kb)	1716725	1822526	105802	2	2782	uc001aif.3	702	ENSG00000078369	GNB1	G protein subunit beta 1
chr1	1822442	1822828	387	Promoter (<=1kb)	1716725	1822526	105802	2	2782	uc001aif.3	0	ENSG00000078369	GNB1	G protein subunit beta 1
chr1	1828595	1829075	481	Distal Intergenic	1716725	1822526	105802	2	2782	uc009vky.3	-6069	ENSG00000078369	GNB1	G protein subunit beta 1
chr1	1841320	1841553	234	Distal Intergenic	1846266	1848733	2468	1	163688	uc001aih.1	-4713	ENSG00000169885	CALML6	calmodulin like 6
chr1	1850249	1850480	232	Promoter (<=1kb)	1849029	1850236	1208	2	339456	uc001aii.2	-13	ENSG00000178821	TMEM52	transmembrane protein 52
chr1	1981747	1982403	657	Promoter (<=1kb)	1981909	2116834	134926	1	5590	uc001aiq.3	0	ENSG00000067606	PRKCZ	protein kinase C zeta
chr1	1992951	1993406	456	Intron (uc001aiq.3/5590, intron 4 of 17)	1981909	2116834	134926	1	5590	uc001aiq.3	11042	ENSG00000067606	PRKCZ	protein kinase C zeta
chr1	2019348	2019622	275	Intron (uc001aiq.3/5590, intron 4 of 17)	2005425	2116834	111410	1	5590	uc010nyw.2	13923	ENSG00000067606	PRKCZ	protein kinase C zeta
chr1	2071572	2071909	338	Intron (uc001aiq.3/5590, intron 5 of 17)	2076796	2088167	11372	1	5590	uc009vlb.3	-4887	ENSG00000067606	PRKCZ	protein kinase C zeta
chr1	2124843	2125064	222	Promoter (1-2kb)	2115899	2126214	10316	2	199990	uc001aiv.2	1150	ENSG00000162585	FAAP20	Fanconi anemia core complex associated protein 20
chr1	2126491	2126714	224	Promoter (<=1kb)	2123334	2126214	2881	2	199990	uc031pkv.1	-277	ENSG00000162585	FAAP20	Fanconi anemia core complex associated protein 20
chr1	2130583	2131207	625	Intron (uc001aix.2/199990, intron 5 of 7)	2123334	2126214	2881	2	199990	uc031pkv.1	-4369	ENSG00000162585	FAAP20	Fanconi anemia core complex associated protein 20
chr1	2144326	2145523	1198	Distal Intergenic	2115899	2139172	23274	2	199990	uc001aix.2	-5154	ENSG00000162585	FAAP20	Fanconi anemia core complex associated protein 20
chr1	2158483	2159003	521	Promoter (1-2kb)	2160134	2241652	81519	1	6497	uc001aja.4	-1131	ENSG00000157933	SKI	SKI proto-oncogene
chr1	2160923	2161244	322	Promoter (<=1kb)	2160134	2241652	81519	1	6497	uc001aja.4	789	ENSG00000157933	SKI	SKI proto-oncogene
chr1	2174546	2175038	493	Intron (uc001aja.4/6497, intron 1 of 6)	2160134	2241652	81519	1	6497	uc001aja.4	14412	ENSG00000157933	SKI	SKI proto-oncogene
chr1	2177696	2178401	706	Intron (uc001aja.4/6497, intron 1 of 6)	2160134	2241652	81519	1	6497	uc001aja.4	17562	ENSG00000157933	SKI	SKI proto-oncogene
chr1	2222689	2223297	609	Intron (uc001aja.4/6497, intron 1 of 6)	2281853	2284100	2248	2	100129534	uc001ajc.3	60803	ENSG00000269896	LOC100129534	small nuclear ribonucleoprotein polypeptide N pseudogene
chr1	2246502	2246727	226	Distal Intergenic	2281853	2284100	2248	2	100129534	uc001ajc.3	37373	ENSG00000269896	LOC100129534	small nuclear ribonucleoprotein polypeptide N pseudogene
chr1	2322346	2323100	755	Promoter (<=1kb)	2252696	2322993	70298	2	79906	uc001ajb.1	0	ENSG00000116151	MORN1	MORN repeat containing 1
chr1	2323450	2323862	413	Promoter (<=1kb)	2323214	2336885	13672	1	11079	uc001ajf.2	236	ENSG00000157916	RER1	retention in endoplasmic reticulum sorting receptor 1
chr1	2343749	2344619	871	Promoter (<=1kb)	2336241	2344010	7770	2	5192	uc001ajg.3	0	ENSG00000157911	PEX10	peroxisomal biogenesis factor 10
chr1	2383074	2383495	422	Distal Intergenic	2407754	2436964	29211	1	9651	uc001aji.1	-24259	ENSG00000149527	PLCH2	phospholipase C eta 2
chr1	2457109	2457382	274	Promoter (<=1kb)	2439975	2458035	18061	2	55229	uc001ajm.1	653	ENSG00000157881	PANK4	pantothenate kinase 4
chr1	2457657	2458179	523	Promoter (<=1kb)	2439975	2458035	18061	2	55229	uc001ajm.1	0	ENSG00000157881	PANK4	pantothenate kinase 4
chr1	2460618	2460835	218	Promoter (<=1kb)	2460184	2461684	1501	2	388585	uc001ajn.3	849	ENSG00000197921	HES5	hes family bHLH transcription factor 5
chr1	2478423	2478921	499	Downstream (2-3kb)	2481359	2484284	2926	2	115110	uc001ajo.2	5363	NA	TNFRSF14-AS1	TNFRSF14 antisense RNA 1
chr1	2487973	2488280	308	Promoter (<=1kb)	2487805	2495267	7463	1	8764	uc001ajr.3	168	ENSG00000157873	TNFRSF14	TNF receptor superfamily member 14
chr1	2509896	2510127	232	Distal Intergenic	2517899	2522908	5010	1	127281	uc021oew.1	-7772	ENSG00000157870	FAM213B	family with sequence similarity 213 member B
chr1	2516964	2517554	591	Promoter (<=1kb)	2517899	2522908	5010	1	127281	uc021oew.1	-345	ENSG00000157870	FAM213B	family with sequence similarity 213 member B
chr1	2518466	2518989	524	Promoter (<=1kb)	2518517	2522908	4392	1	127281	uc001ajx.2	0	ENSG00000157870	FAM213B	family with sequence similarity 213 member B
chr1	2586856	2587082	227	Intron (uc021oey.1/100287898, intron 4 of 6)	2522081	2564481	42401	2	79258	uc001ajy.2	-22375	ENSG00000142606	MMEL1	membrane metalloendopeptidase like 1
chr1	2591111	2591375	265	Intron (uc021oey.1/100287898, intron 4 of 6)	2522081	2564481	42401	2	79258	uc001ajy.2	-26630	ENSG00000142606	MMEL1	membrane metalloendopeptidase like 1
chr1	2610347	2610605	259	Intron (uc021oey.1/100287898, intron 4 of 6)	2522081	2564481	42401	2	79258	uc001ajy.2	-45866	ENSG00000142606	MMEL1	membrane metalloendopeptidase like 1
chr1	2985975	2986538	564	Promoter (<=1kb)	2985742	3355185	369444	1	63976	uc009vlh.3	233	ENSG00000142611	PRDM16	PR/SET domain 16
chr1	2986817	2987031	215	Promoter (1-2kb)	2985742	3355185	369444	1	63976	uc009vlh.3	1075	ENSG00000142611	PRDM16	PR/SET domain 16
chr1	3371110	3372053	944	Promoter (<=1kb)	3371147	3397677	26531	1	27237	uc001akg.4	0	ENSG00000130762	ARHGEF16	Rho guanine nucleotide exchange factor 16
chr1	3389909	3390198	290	Promoter (1-2kb)	3388171	3397677	9507	1	27237	uc010nzh.2	1738	ENSG00000130762	ARHGEF16	Rho guanine nucleotide exchange factor 16
chr1	3420617	3421002	386	Intron (uc001akk.3/1953, intron 14 of 29)	3404506	3448012	43507	2	1953	uc001akk.3	27010	ENSG00000162591	MEGF6	multiple EGF like domains 6
chr1	3446589	3447911	1323	Promoter (<=1kb)	3404506	3448012	43507	2	1953	uc001akk.3	101	ENSG00000162591	MEGF6	multiple EGF like domains 6
chr1	3459280	3459670	391	Intron (uc001akl.3/1953, intron 4 of 36)	3404506	3448012	43507	2	1953	uc001akk.3	-11268	ENSG00000162591	MEGF6	multiple EGF like domains 6
chr1	3540656	3541342	687	Promoter (<=1kb)	3541556	3546694	5139	1	127262	uc001akm.3	-214	ENSG00000158109	TPRG1L	tumor protein p63 regulated 1 like
chr1	3541928	3542152	225	Promoter (<=1kb)	3541588	3546694	5107	1	127262	uc031pkw.1	340	ENSG00000158109	TPRG1L	tumor protein p63 regulated 1 like
chr1	3643215	3643433	219	Promoter (<=1kb)	3644042	3652765	8724	1	7161	uc010nzl.2	-609	ENSG00000078900	TP73	tumor protein p73
chr1	3689158	3689735	578	Promoter (<=1kb)	3689334	3692546	3213	1	388588	uc031pkx.1	0	ENSG00000235169	SMIM1	small integral membrane protein 1 (Vel blood group)
chr1	3712813	3713296	484	Promoter (<=1kb)	3696784	3713068	16285	2	57470	uc001akx.1	0	ENSG00000130764	LRRC47	leucine rich repeat containing 47
chr1	3772934	3774391	1458	Promoter (<=1kb)	3773845	3782564	8720	1	1677	uc009vln.1	0	ENSG00000169598	DFFB	DNA fragmentation factor subunit beta
chr1	3815487	3815721	235	Promoter (1-2kb)	3805697	3816857	11161	2	339448	uc001alf.3	1136	ENSG00000198912	C1orf174	chromosome 1 open reading frame 174
chr1	3815972	3816734	763	Promoter (<=1kb)	3805697	3816857	11161	2	339448	uc001alf.3	123	ENSG00000198912	C1orf174	chromosome 1 open reading frame 174
chr1	5394249	5394698	450	Distal Intergenic	5624131	5624203	73	1	100616489	uc021ofm.1	-229433	NA	NA	NA
chr1	6052242	6052501	260	Promoter (<=1kb)	6052358	6161253	108896	1	8514	uc009vlv.2	0	ENSG00000069424	KCNAB2	potassium voltage-gated channel subfamily A regulatory beta subunit 2
chr1	6085874	6086198	325	Promoter (<=1kb)	6086073	6158621	72549	1	8514	uc001alu.3	0	ENSG00000069424	KCNAB2	potassium voltage-gated channel subfamily A regulatory beta subunit 2
chr1	6217627	6217847	221	Intron (uc001amb.2/26038, intron 3 of 41)	6181165	6206931	25767	2	26038	uc001amc.1	-10696	ENSG00000116254	CHD5	chromodomain helicase DNA binding protein 5
chr1	6258348	6259132	785	Promoter (<=1kb)	6245080	6259679	14600	2	6146	uc001amd.3	547	ENSG00000116251	RPL22	ribosomal protein L22
chr1	6259366	6260270	905	Promoter (<=1kb)	6245080	6259679	14600	2	6146	uc001amd.3	0	ENSG00000116251	RPL22	ribosomal protein L22
chr1	6265221	6265501	281	Promoter (<=1kb)	6266189	6268366	2178	1	388591	uc001amf.1	-688	ENSG00000158286	RNF207	ring finger protein 207
chr1	6265859	6266832	974	Promoter (<=1kb)	6266189	6268366	2178	1	388591	uc001amf.1	0	ENSG00000158286	RNF207	ring finger protein 207
chr1	6268156	6268561	406	Promoter (<=1kb)	6268678	6270960	2283	1	388591	uc001amh.3	-117	ENSG00000158286	RNF207	ring finger protein 207
chr1	6280357	6280722	366	3' UTR	6268941	6278429	9489	1	388591	uc010nzp.1	11416	ENSG00000158286	RNF207	ring finger protein 207
chr1	6284851	6285114	264	3' UTR	6281253	6296044	14792	2	23463	uc001amk.3	10930	ENSG00000116237	ICMT	isoprenylcysteine carboxyl methyltransferase
chr1	6294799	6295873	1075	Promoter (<=1kb)	6281253	6296044	14792	2	23463	uc001amk.3	171	ENSG00000116237	ICMT	isoprenylcysteine carboxyl methyltransferase
chr1	6296142	6296420	279	Promoter (<=1kb)	6281253	6296044	14792	2	23463	uc001aml.3	-98	ENSG00000116237	ICMT	isoprenylcysteine carboxyl methyltransferase
chr1	6403557	6404136	580	Intron (uc001amq.3/11332, intron 2 of 8)	6324332	6419004	94673	2	11332	uc001amq.3	14868	ENSG00000097021	ACOT7	acyl-CoA thioesterase 7
chr1	6408419	6408784	366	Intron (uc001amq.3/11332, intron 2 of 8)	6324332	6419004	94673	2	11332	uc001amq.3	10220	ENSG00000097021	ACOT7	acyl-CoA thioesterase 7
chr1	6414172	6414518	347	Intron (uc001amq.3/11332, intron 1 of 8)	6324332	6419004	94673	2	11332	uc001amq.3	4486	ENSG00000097021	ACOT7	acyl-CoA thioesterase 7
chr1	6417891	6418242	352	Promoter (<=1kb)	6324332	6419004	94673	2	11332	uc001amq.3	762	ENSG00000097021	ACOT7	acyl-CoA thioesterase 7
chr1	6419782	6420264	483	Promoter (<=1kb)	6324332	6420764	96433	2	11332	uc001amr.3	500	ENSG00000097021	ACOT7	acyl-CoA thioesterase 7
chr1	6446292	6446916	625	Promoter (<=1kb)	6324332	6445883	121552	2	11332	uc001ams.3	-409	ENSG00000097021	ACOT7	acyl-CoA thioesterase 7
chr1	6452270	6452579	310	Promoter (1-2kb)	6324332	6453826	129495	2	11332	uc001amt.3	1247	ENSG00000097021	ACOT7	acyl-CoA thioesterase 7
chr1	6452853	6453464	612	Promoter (<=1kb)	6324332	6453826	129495	2	11332	uc001amt.3	362	ENSG00000097021	ACOT7	acyl-CoA thioesterase 7
chr1	6453795	6454330	536	Promoter (<=1kb)	6324332	6453826	129495	2	11332	uc001amt.3	0	ENSG00000097021	ACOT7	acyl-CoA thioesterase 7
chr1	6463935	6464149	215	Distal Intergenic	6324332	6453826	129495	2	11332	uc001amu.3	-10109	ENSG00000097021	ACOT7	acyl-CoA thioesterase 7
chr1	6474820	6475165	346	Intron (uc001amw.3/54626, intron 3 of 3)	6475294	6479979	4686	2	54626	uc001amx.3	4814	ENSG00000069812	HES2	hes family bHLH transcription factor 2
chr1	6479662	6480426	765	Promoter (<=1kb)	6475294	6479979	4686	2	54626	uc001amx.3	0	ENSG00000069812	HES2	hes family bHLH transcription factor 2
chr1	6483452	6484569	1118	Promoter (<=1kb)	6472498	6484730	12233	2	54626	uc001amw.3	161	ENSG00000069812	HES2	hes family bHLH transcription factor 2
chr1	6508839	6509121	283	Promoter (<=1kb)	6508103	6521004	12902	1	83715	uc001amz.3	736	ENSG00000187017	ESPN	espin
chr1	6550176	6550497	322	Promoter (<=1kb)	6526152	6550654	24503	2	57449	uc001anl.2	157	ENSG00000171680	PLEKHG5	pleckstrin homology and RhoGEF domain containing G5
chr1	6550720	6551293	574	Promoter (<=1kb)	6526152	6550654	24503	2	57449	uc009vmb.2	-66	ENSG00000171680	PLEKHG5	pleckstrin homology and RhoGEF domain containing G5
chr1	6557594	6557820	227	Promoter (<=1kb)	6526152	6557484	31333	2	57449	uc001ano.1	-110	ENSG00000171680	PLEKHG5	pleckstrin homology and RhoGEF domain containing G5
chr1	6577556	6578024	469	Promoter (2-3kb)	6526152	6580121	53970	2	57449	uc001anp.2	2097	ENSG00000171680	PLEKHG5	pleckstrin homology and RhoGEF domain containing G5
chr1	6639840	6640321	482	Promoter (<=1kb)	6640056	6649340	9285	1	3104	uc009vmc.2	0	ENSG00000204859	ZBTB48	zinc finger and BTB domain containing 48
chr1	6660860	6661307	448	Promoter (<=1kb)	6650784	6659871	9088	2	9903	uc009vme.3	-989	ENSG00000162413	KLHL21	kelch like family member 21
chr1	6661538	6661917	380	Promoter (1-2kb)	6650779	6662929	12151	2	9903	uc001anz.1	1012	ENSG00000162413	KLHL21	kelch like family member 21
chr1	6662356	6663019	664	Promoter (<=1kb)	6650779	6662929	12151	2	9903	uc001anz.1	0	ENSG00000162413	KLHL21	kelch like family member 21
chr1	6664061	6664536	476	Promoter (1-2kb)	6650784	6662929	12146	2	9903	uc001aoa.3	-1132	ENSG00000162413	KLHL21	kelch like family member 21
chr1	6673368	6673996	629	Promoter (<=1kb)	6673756	6684093	10338	1	148479	uc001aob.4	0	ENSG00000116273	PHF13	PHD finger protein 13
chr1	6674251	6674983	733	Promoter (<=1kb)	6673756	6684093	10338	1	148479	uc001aob.4	495	ENSG00000116273	PHF13	PHD finger protein 13
chr1	6675331	6675890	560	Promoter (1-2kb)	6673756	6684093	10338	1	148479	uc001aob.4	1575	ENSG00000116273	PHF13	PHD finger protein 13
chr1	6684835	6685853	1019	Promoter (<=1kb)	6684925	6693642	8718	1	90326	uc001aoc.3	0	ENSG00000041988	THAP3	THAP domain containing 3
chr1	6780208	6780426	219	Distal Intergenic	6694228	6761966	67739	2	55735	uc010nzu.1	-18242	ENSG00000007923	DNAJC11	DnaJ heat shock protein family (Hsp40) member C11
chr1	6844011	6844495	485	Promoter (<=1kb)	6845384	6932107	86724	1	23261	uc001aoh.3	-889	ENSG00000171735	CAMTA1	calmodulin binding transcription activator 1
chr1	6845327	6845574	248	Promoter (<=1kb)	6845384	6932107	86724	1	23261	uc001aoh.3	0	ENSG00000171735	CAMTA1	calmodulin binding transcription activator 1
chr1	7262318	7262590	273	Intron (uc001aoi.3/23261, intron 4 of 22)	6845384	7829766	984383	1	23261	uc001aoi.3	416934	ENSG00000171735	CAMTA1	calmodulin binding transcription activator 1
chr1	7696751	7696989	239	Intron (uc001aoi.3/23261, intron 6 of 22)	7732054	7805082	73029	1	23261	uc010nzv.1	-35065	ENSG00000171735	CAMTA1	calmodulin binding transcription activator 1
chr1	7831454	7831763	310	Promoter (<=1kb)	7831329	7841492	10164	1	9341	uc001aol.3	125	ENSG00000049245	VAMP3	vesicle associated membrane protein 3
chr1	7842973	7843568	596	Promoter (<=1kb)	7844380	7864018	19639	1	8863	uc001aon.3	-812	ENSG00000049246	PER3	period circadian regulator 3
chr1	7844094	7844644	551	Promoter (<=1kb)	7844380	7864018	19639	1	8863	uc001aon.3	0	ENSG00000049246	PER3	period circadian regulator 3
chr1	7982141	7982585	445	Intron (uc001aot.3/3604, intron 8 of 8)	7903143	7973294	70152	2	10911	uc001aoq.3	-8847	ENSG00000049247	UTS2	urotensin 2
chr1	8014034	8014279	246	Distal Intergenic	8021714	8045342	23629	1	11315	uc001aou.4	-7435	ENSG00000116288	PARK7	Parkinsonism associated deglycase
chr1	8021100	8021763	664	Promoter (<=1kb)	8021714	8045342	23629	1	11315	uc001aou.4	0	ENSG00000116288	PARK7	Parkinsonism associated deglycase
chr1	8035399	8035615	217	Intron (uc001aou.4/11315, intron 5 of 6)	8021714	8045342	23629	1	11315	uc001aox.4	13685	ENSG00000116288	PARK7	Parkinsonism associated deglycase
chr1	8054176	8054598	423	Distal Intergenic	8073487	8075752	2266	2	54206	uc001apa.1	21154	ENSG00000116285	ERRFI1	ERBB receptor feedback inhibitor 1
chr1	8064912	8065446	535	Distal Intergenic	8073487	8075752	2266	2	54206	uc001apa.1	10306	ENSG00000116285	ERRFI1	ERBB receptor feedback inhibitor 1
chr1	8082296	8082719	424	Intron (uc001aoz.3/54206, intron 1 of 3)	8071779	8086393	14615	2	54206	uc001aoz.3	3674	ENSG00000116285	ERRFI1	ERBB receptor feedback inhibitor 1
chr1	8083776	8084680	905	Promoter (1-2kb)	8071779	8086393	14615	2	54206	uc001aoz.3	1713	ENSG00000116285	ERRFI1	ERBB receptor feedback inhibitor 1
chr1	8086255	8086844	590	Promoter (<=1kb)	8071779	8086393	14615	2	54206	uc001aoz.3	0	ENSG00000116285	ERRFI1	ERBB receptor feedback inhibitor 1
chr1	8088336	8088669	334	Promoter (1-2kb)	8071779	8086393	14615	2	54206	uc001aoz.3	-1943	ENSG00000116285	ERRFI1	ERBB receptor feedback inhibitor 1
chr1	8107639	8108476	838	Distal Intergenic	8071779	8086393	14615	2	54206	uc001aoz.3	-21246	ENSG00000116285	ERRFI1	ERBB receptor feedback inhibitor 1
chr1	8121411	8121727	317	Distal Intergenic	8071779	8086393	14615	2	54206	uc001aoz.3	-35018	ENSG00000116285	ERRFI1	ERBB receptor feedback inhibitor 1
chr1	8136739	8137063	325	Distal Intergenic	8071779	8086393	14615	2	54206	uc001aoz.3	-50346	ENSG00000116285	ERRFI1	ERBB receptor feedback inhibitor 1
chr1	8137427	8137676	250	Distal Intergenic	8071779	8086393	14615	2	54206	uc001aoz.3	-51034	ENSG00000116285	ERRFI1	ERBB receptor feedback inhibitor 1
chr1	8138035	8138419	385	Distal Intergenic	8071779	8086393	14615	2	54206	uc001aoz.3	-51642	ENSG00000116285	ERRFI1	ERBB receptor feedback inhibitor 1
chr1	8149890	8151454	1565	Distal Intergenic	8071779	8086393	14615	2	54206	uc001aoz.3	-63497	ENSG00000116285	ERRFI1	ERBB receptor feedback inhibitor 1
chr1	8155751	8157392	1642	Distal Intergenic	8071779	8086393	14615	2	54206	uc001aoz.3	-69358	ENSG00000116285	ERRFI1	ERBB receptor feedback inhibitor 1
chr1	8180968	8182002	1035	Distal Intergenic	8071779	8086393	14615	2	54206	uc001aoz.3	-94575	ENSG00000116285	ERRFI1	ERBB receptor feedback inhibitor 1
chr1	8193283	8193497	215	Distal Intergenic	8071779	8086393	14615	2	54206	uc001aoz.3	-106890	ENSG00000116285	ERRFI1	ERBB receptor feedback inhibitor 1
chr1	8197654	8198449	796	Distal Intergenic	8071779	8086393	14615	2	54206	uc001aoz.3	-111261	ENSG00000116285	ERRFI1	ERBB receptor feedback inhibitor 1
chr1	8214836	8215188	353	Distal Intergenic	8071779	8086393	14615	2	54206	uc001aoz.3	-128443	ENSG00000116285	ERRFI1	ERBB receptor feedback inhibitor 1
chr1	8227553	8228094	542	Distal Intergenic	8071779	8086393	14615	2	54206	uc001aoz.3	-141160	ENSG00000116285	ERRFI1	ERBB receptor feedback inhibitor 1
chr1	8242512	8242746	235	Distal Intergenic	8384390	8404227	19838	1	50651	uc001apb.3	-141644	ENSG00000162426	SLC45A1	solute carrier family 45 member 1
chr1	8243068	8243402	335	Distal Intergenic	8384390	8404227	19838	1	50651	uc001apb.3	-140988	ENSG00000162426	SLC45A1	solute carrier family 45 member 1
chr1	8256961	8257177	217	Distal Intergenic	8384390	8404227	19838	1	50651	uc001apb.3	-127213	ENSG00000162426	SLC45A1	solute carrier family 45 member 1
chr1	8257718	8258645	928	Distal Intergenic	8384390	8404227	19838	1	50651	uc001apb.3	-125745	ENSG00000162426	SLC45A1	solute carrier family 45 member 1
chr1	8261032	8261792	761	Distal Intergenic	8384390	8404227	19838	1	50651	uc001apb.3	-122598	ENSG00000162426	SLC45A1	solute carrier family 45 member 1
chr1	8272196	8272520	325	Distal Intergenic	8384390	8404227	19838	1	50651	uc001apb.3	-111870	ENSG00000162426	SLC45A1	solute carrier family 45 member 1
chr1	8277344	8277565	222	Distal Intergenic	8384390	8404227	19838	1	50651	uc001apb.3	-106825	ENSG00000162426	SLC45A1	solute carrier family 45 member 1
chr1	8299039	8299316	278	Distal Intergenic	8384390	8404227	19838	1	50651	uc001apb.3	-85074	ENSG00000162426	SLC45A1	solute carrier family 45 member 1
chr1	8308298	8308609	312	Distal Intergenic	8384390	8404227	19838	1	50651	uc001apb.3	-75781	ENSG00000162426	SLC45A1	solute carrier family 45 member 1
chr1	8403639	8404440	802	3' UTR	8390198	8404227	14030	1	50651	uc001apc.3	13441	ENSG00000162426	SLC45A1	solute carrier family 45 member 1
chr1	8455021	8455889	869	Intron (uc001apd.3/473, intron 2 of 12)	8412464	8483747	71284	2	473	uc001apd.3	27858	ENSG00000142599	RERE	arginine-glutamic acid dipeptide repeats
chr1	8457242	8457845	604	Intron (uc001apd.3/473, intron 2 of 12)	8412464	8483747	71284	2	473	uc001apd.3	25902	ENSG00000142599	RERE	arginine-glutamic acid dipeptide repeats
chr1	8482603	8483710	1108	Promoter (<=1kb)	8412464	8483747	71284	2	473	uc001apd.3	37	ENSG00000142599	RERE	arginine-glutamic acid dipeptide repeats
chr1	8483951	8484620	670	Promoter (<=1kb)	8412464	8483747	71284	2	473	uc001apd.3	-204	ENSG00000142599	RERE	arginine-glutamic acid dipeptide repeats
chr1	8585880	8586323	444	Promoter (<=1kb)	8420172	8585844	165673	2	473	uc010nzx.1	-36	ENSG00000142599	RERE	arginine-glutamic acid dipeptide repeats
chr1	8677082	8677307	226	Intron (uc001ape.3/473, intron 4 of 23)	8420172	8585844	165673	2	473	uc010nzx.1	-91238	ENSG00000142599	RERE	arginine-glutamic acid dipeptide repeats
chr1	8720503	8720719	217	Intron (uc001ape.3/473, intron 2 of 23)	8525030	8813897	288868	2	473	uc001aph.1	93178	ENSG00000142599	RERE	arginine-glutamic acid dipeptide repeats
chr1	8721263	8722070	808	Intron (uc001ape.3/473, intron 2 of 23)	8525030	8813897	288868	2	473	uc001aph.1	91827	ENSG00000142599	RERE	arginine-glutamic acid dipeptide repeats
chr1	8763089	8763617	529	Intron (uc001ape.3/473, intron 2 of 23)	8525030	8813897	288868	2	473	uc001aph.1	50280	ENSG00000142599	RERE	arginine-glutamic acid dipeptide repeats
chr1	8877233	8877635	403	Promoter (<=1kb)	8412464	8877699	465236	2	473	uc001ape.3	64	ENSG00000142599	RERE	arginine-glutamic acid dipeptide repeats
chr1	8878049	8878315	267	Promoter (<=1kb)	8412464	8877699	465236	2	473	uc001apf.3	-350	ENSG00000142599	RERE	arginine-glutamic acid dipeptide repeats
chr1	8879142	8879373	232	Promoter (1-2kb)	8412464	8877699	465236	2	473	uc001apf.3	-1443	ENSG00000142599	RERE	arginine-glutamic acid dipeptide repeats
chr1	8882652	8883128	477	Distal Intergenic	8412464	8877699	465236	2	473	uc001apf.3	-4953	ENSG00000142599	RERE	arginine-glutamic acid dipeptide repeats
chr1	8922736	8922981	246	Exon (uc001api.2/2023, exon 8 of 9)	8921059	8931635	10577	2	2023	uc001api.2	8654	ENSG00000074800	ENO1	enolase 1
chr1	8931245	8931474	230	Promoter (<=1kb)	8921059	8931635	10577	2	2023	uc001api.2	161	ENSG00000074800	ENO1	enolase 1
chr1	8933636	8933949	314	Promoter (2-3kb)	8921059	8931635	10577	2	2023	uc001api.2	-2001	ENSG00000074800	ENO1	enolase 1
chr1	8936305	8938783	2479	Promoter (<=1kb)	8938894	8939943	1050	1	100505975	uc021oft.1	-111	ENSG00000230679	ENO1-AS1	ENO1 antisense RNA 1
chr1	8939371	8939857	487	Promoter (<=1kb)	8931006	8939151	8146	2	2023	uc009vmm.3	-220	ENSG00000074800	ENO1	enolase 1
chr1	8940334	8940731	398	Promoter (1-2kb)	8931006	8939151	8146	2	2023	uc009vmm.3	-1183	ENSG00000074800	ENO1	enolase 1
chr1	8949202	8949427	226	Distal Intergenic	8931006	8939151	8146	2	2023	uc009vmm.3	-10051	ENSG00000074800	ENO1	enolase 1
chr1	8961842	8962091	250	Distal Intergenic	8931006	8939151	8146	2	2023	uc009vmm.3	-22691	ENSG00000074800	ENO1	enolase 1
chr1	8962567	8963270	704	Distal Intergenic	8931006	8939151	8146	2	2023	uc009vmm.3	-23416	ENSG00000074800	ENO1	enolase 1
chr1	8963820	8964440	621	Distal Intergenic	8931006	8939151	8146	2	2023	uc009vmm.3	-24669	ENSG00000074800	ENO1	enolase 1
chr1	9022433	9022693	261	Exon (uc031plc.1/765, exon 5 of 8)	9005893	9035148	29256	1	765	uc031pld.1	16540	ENSG00000131686	CA6	carbonic anhydrase 6
chr1	9048200	9048512	313	Distal Intergenic	9063359	9086404	23046	2	155184	uc009vmo.1	37892	ENSG00000197241	SLC2A7	solute carrier family 2 member 7
chr1	9127611	9127842	232	Promoter (1-2kb)	9097005	9129653	32649	2	6518	uc010nzz.2	1811	ENSG00000142583	SLC2A5	solute carrier family 2 member 5
chr1	9141192	9141465	274	Intron (uc021ofv.1/6518, intron 2 of 4)	9117507	9148510	31004	2	6518	uc021ofv.1	7045	ENSG00000142583	SLC2A5	solute carrier family 2 member 5
chr1	9144919	9145627	709	Promoter (2-3kb)	9117507	9148510	31004	2	6518	uc021ofv.1	2883	ENSG00000142583	SLC2A5	solute carrier family 2 member 5
chr1	9187928	9188544	617	Promoter (<=1kb)	9164476	9189229	24754	2	80045	uc001apq.1	685	ENSG00000180758	GPR157	G protein-coupled receptor 157
chr1	9188903	9189195	293	Promoter (<=1kb)	9164476	9189229	24754	2	80045	uc001apq.1	34	ENSG00000180758	GPR157	G protein-coupled receptor 157
chr1	9223078	9223347	270	Intron (uc009vmq.3/uc009vmq.3, intron 1 of 1)	9211727	9211836	110	2	407040	uc021ofw.1	-11242	ENSG00000284357	MIR34A	microRNA 34a
chr1	9223964	9224395	432	Intron (uc009vmq.3/uc009vmq.3, intron 1 of 1)	9211727	9211836	110	2	407040	uc021ofw.1	-12128	ENSG00000284357	MIR34A	microRNA 34a
chr1	9240152	9240546	395	Intron (uc009vmq.3/uc009vmq.3, intron 1 of 1)	9211727	9211836	110	2	407040	uc021ofw.1	-28316	ENSG00000284357	MIR34A	microRNA 34a
chr1	9242342	9243022	681	5' UTR	9211727	9211836	110	2	407040	uc021ofw.1	-30506	ENSG00000284357	MIR34A	microRNA 34a
chr1	9256624	9256913	290	Distal Intergenic	9294863	9331394	36532	1	9563	uc001apt.3	-37950	ENSG00000049239	H6PD	hexose-6-phosphate dehydrogenase/glucose 1-dehydrogenase
chr1	9294839	9295813	975	Promoter (<=1kb)	9294863	9331394	36532	1	9563	uc001apt.3	0	ENSG00000049239	H6PD	hexose-6-phosphate dehydrogenase/glucose 1-dehydrogenase
chr1	9335667	9336162	496	Distal Intergenic	9352941	9429590	76650	1	80176	uc010oae.2	-16779	ENSG00000171621	SPSB1	splA/ryanodine receptor domain and SOCS box containing 1
chr1	9340474	9340830	357	Distal Intergenic	9352941	9429590	76650	1	80176	uc010oae.2	-12111	ENSG00000171621	SPSB1	splA/ryanodine receptor domain and SOCS box containing 1
chr1	9352571	9353549	979	Promoter (<=1kb)	9352941	9429590	76650	1	80176	uc010oae.2	0	ENSG00000171621	SPSB1	splA/ryanodine receptor domain and SOCS box containing 1
chr1	9353819	9354482	664	Promoter (<=1kb)	9352941	9429590	76650	1	80176	uc010oae.2	878	ENSG00000171621	SPSB1	splA/ryanodine receptor domain and SOCS box containing 1
chr1	9359925	9361050	1126	Intron (uc010oae.2/80176, intron 1 of 2)	9352941	9429590	76650	1	80176	uc010oae.2	6984	ENSG00000171621	SPSB1	splA/ryanodine receptor domain and SOCS box containing 1
chr1	9362535	9363064	530	Intron (uc010oae.2/80176, intron 1 of 2)	9352941	9429590	76650	1	80176	uc010oae.2	9594	ENSG00000171621	SPSB1	splA/ryanodine receptor domain and SOCS box containing 1
chr1	9377911	9378288	378	Intron (uc010oae.2/80176, intron 1 of 2)	9352941	9429590	76650	1	80176	uc010oae.2	24970	ENSG00000171621	SPSB1	splA/ryanodine receptor domain and SOCS box containing 1
chr1	9381546	9381902	357	Intron (uc010oae.2/80176, intron 1 of 2)	9352941	9429590	76650	1	80176	uc010oae.2	28605	ENSG00000171621	SPSB1	splA/ryanodine receptor domain and SOCS box containing 1
chr1	9438535	9438750	216	Distal Intergenic	9415766	9429590	13825	1	80176	uc001apv.3	22769	ENSG00000171621	SPSB1	splA/ryanodine receptor domain and SOCS box containing 1
chr1	9460224	9460770	547	Distal Intergenic	9415766	9429590	13825	1	80176	uc001apv.3	44458	ENSG00000171621	SPSB1	splA/ryanodine receptor domain and SOCS box containing 1
chr1	9461633	9462145	513	Distal Intergenic	9415766	9429590	13825	1	80176	uc001apv.3	45867	ENSG00000171621	SPSB1	splA/ryanodine receptor domain and SOCS box containing 1
chr1	9462998	9463279	282	Distal Intergenic	9415766	9429590	13825	1	80176	uc001apv.3	47232	ENSG00000171621	SPSB1	splA/ryanodine receptor domain and SOCS box containing 1
chr1	9472776	9473548	773	Distal Intergenic	9415766	9429590	13825	1	80176	uc001apv.3	57010	ENSG00000171621	SPSB1	splA/ryanodine receptor domain and SOCS box containing 1
chr1	9489150	9489366	217	Distal Intergenic	9415766	9429590	13825	1	80176	uc001apv.3	73384	ENSG00000171621	SPSB1	splA/ryanodine receptor domain and SOCS box containing 1
chr1	9555389	9555723	335	Distal Intergenic	9599528	9642831	43304	1	84275	uc001apw.3	-43805	ENSG00000171612	SLC25A33	solute carrier family 25 member 33
chr1	9599443	9599726	284	Promoter (<=1kb)	9599528	9642831	43304	1	84275	uc001apw.3	0	ENSG00000171612	SLC25A33	solute carrier family 25 member 33
chr1	9648855	9649381	527	Promoter (<=1kb)	9648932	9665020	16089	1	199953	uc001apy.3	0	ENSG00000188807	TMEM201	transmembrane protein 201
chr1	9687026	9687364	339	Distal Intergenic	9711790	9775827	64038	1	5293	uc001aqa.2	-24426	ENSG00000171608	PIK3CD	phosphatidylinositol-4,5-bisphosphate 3-kinase catalytic subunit delta
chr1	9747617	9748484	868	Exon (uc021oga.1/uc021oga.1, exon 1 of 2)	9751525	9789172	37648	1	5293	uc010oaf.2	-3041	ENSG00000171608	PIK3CD	phosphatidylinositol-4,5-bisphosphate 3-kinase catalytic subunit delta
chr1	9748805	9749770	966	Promoter (1-2kb)	9751525	9789172	37648	1	5293	uc010oaf.2	-1755	ENSG00000171608	PIK3CD	phosphatidylinositol-4,5-bisphosphate 3-kinase catalytic subunit delta
chr1	9750058	9750317	260	Promoter (1-2kb)	9751525	9789172	37648	1	5293	uc010oaf.2	-1208	ENSG00000171608	PIK3CD	phosphatidylinositol-4,5-bisphosphate 3-kinase catalytic subunit delta
chr1	9760322	9760563	242	Intron (uc001aqa.2/5293, intron 1 of 3)	9751525	9789172	37648	1	5293	uc021ogb.1	8797	ENSG00000171608	PIK3CD	phosphatidylinositol-4,5-bisphosphate 3-kinase catalytic subunit delta
chr1	9826987	9827638	652	Intron (uc001aqh.3/22883, intron 2 of 18)	9789079	9793604	4526	2	22883	uc001aqf.3	-33383	ENSG00000171603	CLSTN1	calsyntenin 1
chr1	9883454	9883763	310	Promoter (<=1kb)	9789079	9884550	95472	2	22883	uc001aqh.3	787	ENSG00000171603	CLSTN1	calsyntenin 1
chr1	9885591	9886606	1016	Promoter (1-2kb)	9789079	9884550	95472	2	22883	uc010oag.2	-1041	ENSG00000171603	CLSTN1	calsyntenin 1
chr1	9897552	9897964	413	Distal Intergenic	9789079	9884550	95472	2	22883	uc010oag.2	-13002	ENSG00000171603	CLSTN1	calsyntenin 1
chr1	9950140	9950833	694	Intron (uc001aqk.1/56998, intron 1 of 5)	9908334	9970316	61983	2	56998	uc001aqk.1	19483	ENSG00000178585	CTNNBIP1	catenin beta interacting protein 1
chr1	9959416	9959928	513	Intron (uc001aqk.1/56998, intron 1 of 5)	9908334	9970316	61983	2	56998	uc001aqk.1	10388	ENSG00000178585	CTNNBIP1	catenin beta interacting protein 1
chr1	9964801	9965225	425	Intron (uc001aqk.1/56998, intron 1 of 5)	9908334	9970316	61983	2	56998	uc001aqk.1	5091	ENSG00000178585	CTNNBIP1	catenin beta interacting protein 1
chr1	9970287	9970707	421	Promoter (<=1kb)	9908334	9970316	61983	2	56998	uc001aqk.1	0	ENSG00000178585	CTNNBIP1	catenin beta interacting protein 1
chr1	10002627	10003239	613	Promoter (<=1kb)	9989776	10002840	13065	2	84328	uc001aqm.3	0	ENSG00000162441	LZIC	leucine zipper and CTNNBIP1 domain containing
chr1	10079538	10079808	271	Distal Intergenic	10093041	10241296	148256	1	10277	uc001aqr.4	-13233	ENSG00000130939	UBE4B	ubiquitination factor E4B
chr1	10092825	10093338	514	Promoter (<=1kb)	10093041	10241296	148256	1	10277	uc001aqr.4	0	ENSG00000130939	UBE4B	ubiquitination factor E4B
chr1	10115771	10116003	233	Intron (uc001aqr.4/10277, intron 1 of 26)	10093041	10241296	148256	1	10277	uc021ogc.1	22730	ENSG00000130939	UBE4B	ubiquitination factor E4B
chr1	10168194	10168755	562	Intron (uc001aqr.4/10277, intron 6 of 26)	10231014	10241296	10283	1	10277	uc001aqu.3	-62259	ENSG00000130939	UBE4B	ubiquitination factor E4B
chr1	10174139	10174357	219	Intron (uc001aqr.4/10277, intron 6 of 26)	10231014	10241296	10283	1	10277	uc001aqu.3	-56657	ENSG00000130939	UBE4B	ubiquitination factor E4B
chr1	10269910	10270915	1006	Promoter (<=1kb)	10270764	10334469	63706	1	23095	uc009vmt.3	0	ENSG00000054523	KIF1B	kinesin family member 1B
chr1	10271715	10271941	227	Promoter (<=1kb)	10271674	10441661	169988	1	23095	uc001aqx.4	41	ENSG00000054523	KIF1B	kinesin family member 1B
chr1	10388473	10388755	283	Intron (uc001aqw.4/23095, intron 25 of 46)	10459085	10480201	21117	1	5226	uc001arc.3	-70330	ENSG00000142657	PGD	phosphogluconate dehydrogenase
chr1	10447812	10448042	231	Distal Intergenic	10459085	10480201	21117	1	5226	uc001arc.3	-11043	ENSG00000142657	PGD	phosphogluconate dehydrogenase
chr1	10490477	10491184	708	Promoter (<=1kb)	10490804	10512060	21257	1	100526739	uc021ogf.1	0	ENSG00000251503	CENPS-CORT	CENPS-CORT readthrough
chr1	10532227	10532960	734	Promoter (<=1kb)	10520603	10532613	12011	2	1676	uc001arj.3	0	ENSG00000160049	DFFA	DNA fragmentation factor subunit alpha
chr1	10554890	10555249	360	Intron (uc001arl.3/5195, intron 1 of 2)	10535003	10690815	155813	1	5195	uc010oan.2	19887	ENSG00000142655	PEX14	peroxisomal biogenesis factor 14
chr1	10570021	10571641	1621	Intron (uc001arl.3/5195, intron 2 of 2)	10588312	10690815	102504	1	5195	uc009vmw.3	-16671	ENSG00000142655	PEX14	peroxisomal biogenesis factor 14
chr1	10587711	10588018	308	Promoter (<=1kb)	10588312	10690815	102504	1	5195	uc009vmw.3	-294	ENSG00000142655	PEX14	peroxisomal biogenesis factor 14
chr1	10588393	10588805	413	Promoter (<=1kb)	10588312	10690815	102504	1	5195	uc009vmw.3	81	ENSG00000142655	PEX14	peroxisomal biogenesis factor 14
chr1	10589021	10589504	484	Promoter (<=1kb)	10588312	10690815	102504	1	5195	uc009vmw.3	709	ENSG00000142655	PEX14	peroxisomal biogenesis factor 14
chr1	10589749	10590073	325	Promoter (1-2kb)	10588312	10690815	102504	1	5195	uc009vmw.3	1437	ENSG00000142655	PEX14	peroxisomal biogenesis factor 14
chr1	10590795	10591647	853	Promoter (2-3kb)	10588312	10690815	102504	1	5195	uc009vmw.3	2483	ENSG00000142655	PEX14	peroxisomal biogenesis factor 14
chr1	10746281	10746497	217	Intron (uc001aro.4/54897, intron 4 of 20)	10713041	10754507	41467	2	54897	uc009vmx.2	8010	ENSG00000130940	CASZ1	castor zinc finger 1
chr1	10746731	10746972	242	Intron (uc001aro.4/54897, intron 4 of 20)	10713041	10754507	41467	2	54897	uc009vmx.2	7535	ENSG00000130940	CASZ1	castor zinc finger 1
chr1	10760113	10760347	235	Intron (uc001aro.4/54897, intron 3 of 20)	10713041	10754507	41467	2	54897	uc009vmx.2	-5606	ENSG00000130940	CASZ1	castor zinc finger 1
chr1	10839041	10839451	411	Intron (uc001aro.4/54897, intron 1 of 20)	10696666	10856733	160068	2	54897	uc001aro.4	17282	ENSG00000130940	CASZ1	castor zinc finger 1
chr1	10854844	10855816	973	Promoter (<=1kb)	10696666	10856733	160068	2	54897	uc001aro.4	917	ENSG00000130940	CASZ1	castor zinc finger 1
chr1	10856371	10856830	460	Promoter (<=1kb)	10696666	10856733	160068	2	54897	uc001aro.4	0	ENSG00000130940	CASZ1	castor zinc finger 1
chr1	10884694	10884915	222	Distal Intergenic	10707263	10856733	149471	2	54897	uc001arp.2	-27961	ENSG00000130940	CASZ1	castor zinc finger 1
chr1	10926993	10927410	418	Distal Intergenic	10707263	10856733	149471	2	54897	uc001arp.2	-70260	ENSG00000130940	CASZ1	castor zinc finger 1
chr1	11046163	11046386	224	Distal Intergenic	11006530	11042094	35565	2	148345	uc010oao.2	-4069	ENSG00000175262	C1orf127	chromosome 1 open reading frame 127
chr1	11071553	11071890	338	Promoter (<=1kb)	11072679	11085549	12871	1	23435	uc001art.3	-789	ENSG00000120948	TARDBP	TAR DNA binding protein
chr1	11120205	11120419	215	Promoter (<=1kb)	11114649	11120091	5443	2	6723	uc001arz.1	-114	ENSG00000116649	SRM	spermidine synthase
chr1	11333223	11334542	1320	Promoter (<=1kb)	11333255	11348491	15237	1	29914	uc001asg.3	0	ENSG00000120942	UBIAD1	UbiA prenyltransferase domain containing 1
chr1	11336123	11336403	281	Promoter (2-3kb)	11333255	11348491	15237	1	29914	uc001asg.3	2868	ENSG00000120942	UBIAD1	UbiA prenyltransferase domain containing 1
chr1	11710462	11710787	326	Exon (uc001asj.3/26232, exon 2 of 6)	11709144	11714401	5258	2	26232	uc009vnb.1	3614	ENSG00000116661	FBXO2	F-box protein 2
chr1	11740953	11741666	714	Promoter (<=1kb)	11734537	11741495	6959	2	10459	uc001asp.3	0	ENSG00000116670	MAD2L2	mitotic arrest deficient 2 like 2
chr1	11779617	11779891	275	3' UTR	11796142	11810828	14687	1	57085	uc001ast.3	-16251	ENSG00000177674	AGTRAP	angiotensin II receptor associated protein
chr1	11791657	11791876	220	Distal Intergenic	11796142	11810828	14687	1	57085	uc001ast.3	-4266	ENSG00000177674	AGTRAP	angiotensin II receptor associated protein
chr1	11795725	11796398	674	Promoter (<=1kb)	11796142	11810828	14687	1	57085	uc001ast.3	0	ENSG00000177674	AGTRAP	angiotensin II receptor associated protein
chr1	11797069	11797395	327	Promoter (<=1kb)	11796142	11810828	14687	1	57085	uc001asx.3	927	ENSG00000177674	AGTRAP	angiotensin II receptor associated protein
chr1	11860884	11861143	260	Promoter (2-3kb)	11845787	11863440	17654	2	4524	uc001atb.1	2297	ENSG00000177000	MTHFR	methylenetetrahydrofolate reductase
chr1	11861631	11862001	371	Promoter (1-2kb)	11845787	11863440	17654	2	4524	uc001atb.1	1439	ENSG00000177000	MTHFR	methylenetetrahydrofolate reductase
chr1	11863402	11863769	368	Promoter (<=1kb)	11845787	11863440	17654	2	4524	uc001atb.1	0	ENSG00000177000	MTHFR	methylenetetrahydrofolate reductase
chr1	11865246	11865697	452	Promoter (<=1kb)	11862938	11865470	2533	2	4524	uc001atd.1	0	ENSG00000177000	MTHFR	methylenetetrahydrofolate reductase
chr1	11866017	11866703	687	Promoter (<=1kb)	11866153	11876844	10692	1	1185	uc009vne.2	0	ENSG00000011021	CLCN6	chloride voltage-gated channel 6
chr1	11867286	11867511	226	Promoter (1-2kb)	11845787	11866160	20374	2	4524	uc001atc.2	-1126	ENSG00000177000	MTHFR	methylenetetrahydrofolate reductase
chr1	11881274	11881487	214	Intron (uc009vnf.2/1185, intron 5 of 10)	11845787	11866160	20374	2	4524	uc001atc.2	-15114	ENSG00000177000	MTHFR	methylenetetrahydrofolate reductase
chr1	11956464	11956675	212	Distal Intergenic	11979645	11986485	6841	2	90231	uc001atk.3	29810	ENSG00000116685	KIAA2013	KIAA2013
chr1	11967935	11969403	1469	Distal Intergenic	11979645	11986485	6841	2	90231	uc001atk.3	17082	ENSG00000116685	KIAA2013	KIAA2013
chr1	11969624	11970235	612	Distal Intergenic	11979645	11986485	6841	2	90231	uc001atk.3	16250	ENSG00000116685	KIAA2013	KIAA2013
chr1	11978988	11979388	401	Downstream (<1kb)	11979645	11986485	6841	2	90231	uc001atk.3	7097	ENSG00000116685	KIAA2013	KIAA2013
chr1	11986430	11986688	259	Promoter (<=1kb)	11979645	11986485	6841	2	90231	uc001atk.3	0	ENSG00000116685	KIAA2013	KIAA2013
chr1	12039612	12040527	916	Promoter (<=1kb)	12040238	12073572	33335	1	9927	uc001atn.4	0	ENSG00000116688	MFN2	mitofusin 2
chr1	12050542	12050814	273	Intron (uc001atn.4/9927, intron 3 of 18)	12040238	12073572	33335	1	9927	uc009vni.3	10304	ENSG00000116688	MFN2	mitofusin 2
chr1	12062358	12062703	346	Intron (uc001atn.4/9927, intron 11 of 18)	12079299	12092106	12808	1	60672	uc001ato.2	-16596	ENSG00000116691	MIIP	migration and invasion inhibitory protein
chr1	12079001	12079369	369	Promoter (<=1kb)	12079299	12092106	12808	1	60672	uc001ato.2	0	ENSG00000116691	MIIP	migration and invasion inhibitory protein
chr1	12079600	12079856	257	Promoter (<=1kb)	12079299	12092106	12808	1	60672	uc001ato.2	301	ENSG00000116691	MIIP	migration and invasion inhibitory protein
chr1	12135695	12136154	460	Intron (uc001atq.3/943, intron 1 of 14)	12123434	12204264	80831	1	943	uc010obc.2	12261	ENSG00000120949	TNFRSF8	TNF receptor superfamily member 8
chr1	12139901	12140160	260	Intron (uc001atq.3/943, intron 1 of 14)	12123434	12204264	80831	1	943	uc010obc.2	16467	ENSG00000120949	TNFRSF8	TNF receptor superfamily member 8
chr1	12203546	12204277	732	3' UTR	12185958	12204264	18307	1	943	uc001ats.3	17588	ENSG00000120949	TNFRSF8	TNF receptor superfamily member 8
chr1	12208222	12208488	267	Distal Intergenic	12227060	12269277	42218	1	7133	uc001att.3	-18572	ENSG00000028137	TNFRSF1B	TNF receptor superfamily member 1B
chr1	12208904	12209217	314	Distal Intergenic	12227060	12269277	42218	1	7133	uc001att.3	-17843	ENSG00000028137	TNFRSF1B	TNF receptor superfamily member 1B
chr1	12213036	12213279	244	Distal Intergenic	12227060	12269277	42218	1	7133	uc001att.3	-13781	ENSG00000028137	TNFRSF1B	TNF receptor superfamily member 1B
chr1	12213615	12214005	391	Distal Intergenic	12227060	12269277	42218	1	7133	uc001att.3	-13055	ENSG00000028137	TNFRSF1B	TNF receptor superfamily member 1B
chr1	12222363	12222619	257	Distal Intergenic	12227060	12269277	42218	1	7133	uc001att.3	-4441	ENSG00000028137	TNFRSF1B	TNF receptor superfamily member 1B
chr1	12226949	12227465	517	Promoter (<=1kb)	12227060	12269277	42218	1	7133	uc001att.3	0	ENSG00000028137	TNFRSF1B	TNF receptor superfamily member 1B
chr1	12269827	12270052	226	Distal Intergenic	12251762	12251839	78	1	100616438	uc021ogi.1	18065	ENSG00000263676	MIR4632	microRNA 4632
chr1	12289926	12290644	719	Promoter (<=1kb)	12290113	12572098	281986	1	55187	uc001atv.3	0	ENSG00000048707	VPS13D	vacuolar protein sorting 13 homolog D
chr1	12291602	12291841	240	Promoter (1-2kb)	12290113	12572098	281986	1	55187	uc001atw.3	1489	ENSG00000048707	VPS13D	vacuolar protein sorting 13 homolog D
chr1	12494259	12494489	231	Intron (uc001atv.3/55187, intron 65 of 69)	12469884	12572098	102215	1	55187	uc010obd.2	24375	ENSG00000048707	VPS13D	vacuolar protein sorting 13 homolog D
chr1	12498460	12499093	634	Intron (uc001atv.3/55187, intron 65 of 69)	12469884	12572098	102215	1	55187	uc010obd.2	28576	ENSG00000048707	VPS13D	vacuolar protein sorting 13 homolog D
chr1	12502846	12503131	286	Intron (uc001atv.3/55187, intron 65 of 69)	12469884	12572098	102215	1	55187	uc010obd.2	32962	ENSG00000048707	VPS13D	vacuolar protein sorting 13 homolog D
chr1	12507389	12507613	225	Intron (uc001atv.3/55187, intron 65 of 69)	12469884	12572098	102215	1	55187	uc010obd.2	37505	ENSG00000048707	VPS13D	vacuolar protein sorting 13 homolog D
chr1	12515520	12515836	317	Intron (uc001atv.3/55187, intron 65 of 69)	12469884	12572098	102215	1	55187	uc010obd.2	45636	ENSG00000048707	VPS13D	vacuolar protein sorting 13 homolog D
chr1	12524846	12525162	317	Intron (uc001atv.3/55187, intron 67 of 69)	12567300	12567451	152	1	677882	uc001atz.1	-42138	ENSG00000266079	SNORA59B	small nucleolar RNA, H/ACA box 59B
chr1	12538355	12538758	404	Intron (uc001atv.3/55187, intron 67 of 69)	12567300	12567451	152	1	677882	uc001atz.1	-28542	ENSG00000266079	SNORA59B	small nucleolar RNA, H/ACA box 59B
chr1	12588520	12588959	440	Distal Intergenic	12567300	12567451	152	1	677882	uc001atz.1	21220	ENSG00000266079	SNORA59B	small nucleolar RNA, H/ACA box 59B
chr1	12600066	12600372	307	Distal Intergenic	12567300	12567451	152	1	677882	uc001atz.1	32766	ENSG00000266079	SNORA59B	small nucleolar RNA, H/ACA box 59B
chr1	12609723	12610067	345	Distal Intergenic	12567300	12567451	152	1	677882	uc001atz.1	42423	ENSG00000266079	SNORA59B	small nucleolar RNA, H/ACA box 59B
chr1	12616527	12616779	253	Distal Intergenic	12640551	12656106	15556	2	9249	uc001aue.1	39327	ENSG00000162496	DHRS3	dehydrogenase/reductase 3
chr1	12655784	12656041	258	Promoter (<=1kb)	12640551	12656106	15556	2	9249	uc001aue.1	65	ENSG00000162496	DHRS3	dehydrogenase/reductase 3
chr1	12676684	12678239	1556	Promoter (<=1kb)	12627939	12676788	48850	2	9249	uc001aub.3	0	ENSG00000162496	DHRS3	dehydrogenase/reductase 3
chr1	12679126	12679377	252	Promoter (1-2kb)	12640131	12677820	37690	2	9249	uc001aud.4	-1306	ENSG00000162496	DHRS3	dehydrogenase/reductase 3
chr1	12679721	12679957	237	Promoter (1-2kb)	12640131	12677820	37690	2	9249	uc001aud.4	-1901	ENSG00000162496	DHRS3	dehydrogenase/reductase 3
chr1	12696550	12696951	402	Distal Intergenic	12704566	12727097	22532	1	343066	uc001auf.3	-7615	ENSG00000204518	AADACL4	arylacetamide deacetylase like 4
chr1	14027108	14027473	366	Promoter (<=1kb)	14026735	14151574	124840	1	7799	uc001avg.3	373	ENSG00000116731	PRDM2	PR/SET domain 2
chr1	14381804	14382079	276	Distal Intergenic	14075856	14151574	75719	1	7799	uc009vof.3	305948	ENSG00000116731	PRDM2	PR/SET domain 2
chr1	14463699	14463949	251	Distal Intergenic	14075856	14151574	75719	1	7799	uc009vof.3	387843	ENSG00000116731	PRDM2	PR/SET domain 2
chr1	14582096	14582335	240	Distal Intergenic	14925213	15394651	469439	1	23254	uc009vog.1	-342878	ENSG00000189337	KAZN	kazrin, periplakin interacting protein
chr1	14744511	14744738	228	Distal Intergenic	14925213	15394651	469439	1	23254	uc009vog.1	-180475	ENSG00000189337	KAZN	kazrin, periplakin interacting protein
chr1	14767277	14767522	246	Distal Intergenic	14925213	15394651	469439	1	23254	uc009vog.1	-157691	ENSG00000189337	KAZN	kazrin, periplakin interacting protein
chr1	14802440	14802708	269	Distal Intergenic	14925213	15394651	469439	1	23254	uc009vog.1	-122505	ENSG00000189337	KAZN	kazrin, periplakin interacting protein
chr1	14812116	14812806	691	Distal Intergenic	14925213	15394651	469439	1	23254	uc009vog.1	-112407	ENSG00000189337	KAZN	kazrin, periplakin interacting protein
chr1	14813576	14813788	213	Distal Intergenic	14925213	15394651	469439	1	23254	uc009vog.1	-111425	ENSG00000189337	KAZN	kazrin, periplakin interacting protein
chr1	14925375	14925644	270	Promoter (<=1kb)	14925213	15444544	519332	1	23254	uc001avm.4	162	ENSG00000189337	KAZN	kazrin, periplakin interacting protein
chr1	14932799	14933039	241	Intron (uc009vog.1/23254, intron 1 of 7)	14925213	15444544	519332	1	23254	uc001avm.4	7586	ENSG00000189337	KAZN	kazrin, periplakin interacting protein
chr1	14953731	14954094	364	Intron (uc009vog.1/23254, intron 1 of 7)	14925213	15444544	519332	1	23254	uc001avm.4	28518	ENSG00000189337	KAZN	kazrin, periplakin interacting protein
chr1	15031338	15031608	271	Intron (uc009vog.1/23254, intron 1 of 7)	14925213	15444544	519332	1	23254	uc001avm.4	106125	ENSG00000189337	KAZN	kazrin, periplakin interacting protein
chr1	15059754	15060455	702	Intron (uc009vog.1/23254, intron 1 of 7)	14925213	15444544	519332	1	23254	uc001avm.4	134541	ENSG00000189337	KAZN	kazrin, periplakin interacting protein
chr1	15141517	15141805	289	Intron (uc009vog.1/23254, intron 1 of 7)	15250625	15394651	144027	1	23254	uc001avo.2	-108820	ENSG00000189337	KAZN	kazrin, periplakin interacting protein
chr1	15149069	15149302	234	Intron (uc009vog.1/23254, intron 1 of 7)	15250625	15394651	144027	1	23254	uc001avo.2	-101323	ENSG00000189337	KAZN	kazrin, periplakin interacting protein
chr1	15168723	15168956	234	Intron (uc009vog.1/23254, intron 1 of 7)	15250625	15394651	144027	1	23254	uc001avo.2	-81669	ENSG00000189337	KAZN	kazrin, periplakin interacting protein
chr1	15250336	15250548	213	Promoter (<=1kb)	15250625	15394651	144027	1	23254	uc001avo.2	-77	ENSG00000189337	KAZN	kazrin, periplakin interacting protein
chr1	15250818	15251500	683	Promoter (<=1kb)	15250625	15394651	144027	1	23254	uc001avo.2	193	ENSG00000189337	KAZN	kazrin, periplakin interacting protein
chr1	15272016	15272272	257	Promoter (<=1kb)	15272415	15394651	122237	1	23254	uc001avq.2	-143	ENSG00000189337	KAZN	kazrin, periplakin interacting protein
chr1	15273492	15273865	374	Promoter (1-2kb)	15272415	15394651	122237	1	23254	uc001avq.2	1077	ENSG00000189337	KAZN	kazrin, periplakin interacting protein
chr1	15294659	15295454	796	Intron (uc009vog.1/23254, intron 2 of 7)	15287180	15394651	107472	1	23254	uc001avr.2	7479	ENSG00000189337	KAZN	kazrin, periplakin interacting protein
chr1	15296137	15296506	370	Intron (uc009vog.1/23254, intron 2 of 7)	15287180	15394651	107472	1	23254	uc001avr.2	8957	ENSG00000189337	KAZN	kazrin, periplakin interacting protein
chr1	15479095	15479386	292	Promoter (<=1kb)	15479028	15546974	67947	1	55092	uc010obk.2	67	ENSG00000171729	TMEM51	transmembrane protein 51
chr1	15481194	15481403	210	Promoter (<=1kb)	15480229	15546974	66746	1	55092	uc001avy.3	965	ENSG00000171729	TMEM51	transmembrane protein 51
chr1	15506447	15506818	372	Intron (uc001avw.4/55092, intron 1 of 3)	15480229	15546974	66746	1	55092	uc001avy.3	26218	ENSG00000171729	TMEM51	transmembrane protein 51
chr1	15526979	15527321	343	Intron (uc001avw.4/55092, intron 1 of 3)	15573768	15672019	98252	1	114827	uc001awa.1	-46447	ENSG00000142621	FHAD1	forkhead associated phosphopeptide binding domain 1
chr1	15587619	15588245	627	Intron (uc001awa.1/114827, intron 2 of 15)	15573768	15724622	150855	1	114827	uc001awb.2	13851	ENSG00000142621	FHAD1	forkhead associated phosphopeptide binding domain 1
chr1	15682887	15684046	1160	Promoter (<=1kb)	15684287	15690812	6526	1	114827	uc001awf.3	-241	ENSG00000142621	FHAD1	forkhead associated phosphopeptide binding domain 1
chr1	15736105	15736666	562	Promoter (<=1kb)	15736391	15756839	20449	1	79180	uc001awh.2	0	ENSG00000142634	EFHD2	EF-hand domain family member D2
chr1	15738402	15738739	338	Promoter (2-3kb)	15736391	15756839	20449	1	79180	uc001awh.2	2011	ENSG00000142634	EFHD2	EF-hand domain family member D2
chr1	15743391	15743693	303	Intron (uc001awh.2/79180, intron 1 of 3)	15736391	15756839	20449	1	79180	uc001awh.2	7000	ENSG00000142634	EFHD2	EF-hand domain family member D2
chr1	15850371	15850630	260	Promoter (<=1kb)	15817324	15850940	33617	2	842	uc001awm.2	310	ENSG00000132906	CASP9	caspase 9
chr1	15852013	15852480	468	Promoter (<=1kb)	15817896	15851285	33390	2	842	uc010obm.3	-728	ENSG00000132906	CASP9	caspase 9
chr1	15910095	15910473	379	Promoter (1-2kb)	15898194	15911605	13412	2	79814	uc001awv.2	1132	ENSG00000116771	AGMAT	agmatinase
chr1	15929853	15930161	309	Distal Intergenic	15943953	15960796	16844	1	84301	uc001aww.3	-13792	ENSG00000197312	DDI2	DNA damage inducible 1 homolog 2
chr1	16006719	16007224	506	Distal Intergenic	16010827	16061264	50438	1	23207	uc010obo.2	-3603	ENSG00000116786	PLEKHM2	pleckstrin homology and RUN domain containing M2
chr1	16010563	16010931	369	Promoter (<=1kb)	16010827	16061264	50438	1	23207	uc010obo.2	0	ENSG00000116786	PLEKHM2	pleckstrin homology and RUN domain containing M2
chr1	16085718	16086079	362	Promoter (<=1kb)	16085255	16113084	27830	1	54751	uc001axe.1	463	ENSG00000162458	FBLIM1	filamin binding LIM protein 1
chr1	16113022	16113496	475	3' UTR	16133657	16134194	538	2	440567	uc009vol.1	20698	ENSG00000233954	UQCRHL	ubiquinol-cytochrome c reductase hinge protein like
chr1	16116363	16116654	292	Distal Intergenic	16133657	16134194	538	2	440567	uc009vol.1	17540	ENSG00000233954	UQCRHL	ubiquinol-cytochrome c reductase hinge protein like
chr1	16123339	16123569	231	Distal Intergenic	16133657	16134194	538	2	440567	uc009vol.1	10625	ENSG00000233954	UQCRHL	ubiquinol-cytochrome c reductase hinge protein like
chr1	16124986	16125223	238	Distal Intergenic	16133657	16134194	538	2	440567	uc009vol.1	8971	ENSG00000233954	UQCRHL	ubiquinol-cytochrome c reductase hinge protein like
chr1	16125503	16126247	745	Distal Intergenic	16133657	16134194	538	2	440567	uc009vol.1	7947	ENSG00000233954	UQCRHL	ubiquinol-cytochrome c reductase hinge protein like
chr1	16127008	16127355	348	Distal Intergenic	16133657	16134194	538	2	440567	uc009vol.1	6839	ENSG00000233954	UQCRHL	ubiquinol-cytochrome c reductase hinge protein like
chr1	16159884	16160121	238	Downstream (<1kb)	16174359	16266950	92592	1	23013	uc001axk.1	-14238	ENSG00000065526	SPEN	spen family transcriptional repressor
chr1	16161037	16161427	391	Exon (uc001axj.2/729614, exon 2 of 2)	16174359	16266950	92592	1	23013	uc001axk.1	-12932	ENSG00000065526	SPEN	spen family transcriptional repressor
chr1	16212392	16212800	409	Intron (uc001axk.1/23013, intron 3 of 14)	16200610	16266950	66341	1	23013	uc010obp.1	11782	ENSG00000065526	SPEN	spen family transcriptional repressor
chr1	16275494	16276700	1207	Intron (uc001axl.4/7709, intron 2 of 15)	16268364	16302627	34264	2	7709	uc001axl.4	25927	ENSG00000116809	ZBTB17	zinc finger and BTB domain containing 17
chr1	16278642	16279592	951	Intron (uc001axl.4/7709, intron 2 of 15)	16268364	16302627	34264	2	7709	uc001axl.4	23035	ENSG00000116809	ZBTB17	zinc finger and BTB domain containing 17
chr1	16301902	16302439	538	Promoter (<=1kb)	16268364	16302627	34264	2	7709	uc001axl.4	188	ENSG00000116809	ZBTB17	zinc finger and BTB domain containing 17
chr1	16339659	16340149	491	Downstream (<1kb)	16340523	16345285	4763	2	27129	uc001axo.2	5136	ENSG00000173641	HSPB7	heat shock protein family B (small) member 7
chr1	16400090	16400705	616	Promoter (<=1kb)	16384264	16400127	15864	2	348487	uc001axz.4	0	ENSG00000185519	FAM131C	family with sequence similarity 131 member C
chr1	16402412	16402757	346	Promoter (2-3kb)	16384264	16400127	15864	2	348487	uc001axz.4	-2285	ENSG00000185519	FAM131C	family with sequence similarity 131 member C
chr1	16405386	16406055	670	Distal Intergenic	16384264	16400127	15864	2	348487	uc001axz.4	-5259	ENSG00000185519	FAM131C	family with sequence similarity 131 member C
chr1	16415241	16415776	536	Distal Intergenic	16384264	16400127	15864	2	348487	uc001axz.4	-15114	ENSG00000185519	FAM131C	family with sequence similarity 131 member C
chr1	16449235	16449778	544	Downstream (1-2kb)	16450832	16482582	31751	2	1969	uc001aya.2	32804	ENSG00000142627	EPHA2	EPH receptor A2
chr1	16450014	16450242	229	Downstream (<1kb)	16450832	16482582	31751	2	1969	uc001aya.2	32340	ENSG00000142627	EPHA2	EPH receptor A2
chr1	16465130	16465532	403	Intron (uc001aya.2/1969, intron 3 of 16)	16450832	16482582	31751	2	1969	uc001aya.2	17050	ENSG00000142627	EPHA2	EPH receptor A2
chr1	16465788	16466215	428	Intron (uc001aya.2/1969, intron 3 of 16)	16450832	16482582	31751	2	1969	uc001aya.2	16367	ENSG00000142627	EPHA2	EPH receptor A2
chr1	16469975	16470543	569	Intron (uc001aya.2/1969, intron 3 of 16)	16450832	16482582	31751	2	1969	uc001aya.2	12039	ENSG00000142627	EPHA2	EPH receptor A2
chr1	16471146	16471986	841	Intron (uc001aya.2/1969, intron 3 of 16)	16450832	16482582	31751	2	1969	uc001aya.2	10596	ENSG00000142627	EPHA2	EPH receptor A2
chr1	16472281	16472498	218	Intron (uc001aya.2/1969, intron 3 of 16)	16450832	16482582	31751	2	1969	uc001aya.2	10084	ENSG00000142627	EPHA2	EPH receptor A2
chr1	16475309	16475527	219	Exon (uc001aya.2/1969, exon 3 of 17)	16450832	16482582	31751	2	1969	uc001aya.2	7055	ENSG00000142627	EPHA2	EPH receptor A2
chr1	16477736	16477982	247	Intron (uc001aya.2/1969, intron 1 of 16)	16450832	16482582	31751	2	1969	uc001aya.2	4600	ENSG00000142627	EPHA2	EPH receptor A2
chr1	16479221	16481057	1837	Promoter (1-2kb)	16450832	16482582	31751	2	1969	uc001aya.2	1525	ENSG00000142627	EPHA2	EPH receptor A2
chr1	16481316	16481834	519	Promoter (<=1kb)	16450832	16482582	31751	2	1969	uc001aya.2	748	ENSG00000142627	EPHA2	EPH receptor A2
chr1	16482368	16482963	596	Promoter (<=1kb)	16450832	16482582	31751	2	1969	uc001aya.2	0	ENSG00000142627	EPHA2	EPH receptor A2
chr1	16490998	16491349	352	Distal Intergenic	16462084	16482582	20499	2	1969	uc010oca.2	-8416	ENSG00000142627	EPHA2	EPH receptor A2
chr1	16494200	16494471	272	Distal Intergenic	16462084	16482582	20499	2	1969	uc010oca.2	-11618	ENSG00000142627	EPHA2	EPH receptor A2
chr1	16499737	16500023	287	Distal Intergenic	16462084	16482582	20499	2	1969	uc010oca.2	-17155	ENSG00000142627	EPHA2	EPH receptor A2
chr1	16502262	16503071	810	Distal Intergenic	16462084	16482582	20499	2	1969	uc010oca.2	-19680	ENSG00000142627	EPHA2	EPH receptor A2
chr1	16509601	16509956	356	Distal Intergenic	16524599	16533705	9107	2	128272	uc009voo.2	23749	ENSG00000142632	ARHGEF19	Rho guanine nucleotide exchange factor 19
chr1	16533324	16533686	363	Promoter (<=1kb)	16524599	16533705	9107	2	128272	uc009voo.2	19	ENSG00000142632	ARHGEF19	Rho guanine nucleotide exchange factor 19
chr1	16543612	16544085	474	Distal Intergenic	16524599	16539104	14506	2	128272	uc001ayc.1	-4508	ENSG00000142632	ARHGEF19	Rho guanine nucleotide exchange factor 19
chr1	16605014	16605245	232	Intron (uc001ayf.3/54455, intron 5 of 10)	16618820	16641930	23111	2	54455	uc001ayh.3	36685	ENSG00000037637	FBXO42	F-box protein 42
chr1	16678360	16678720	361	Promoter (<=1kb)	16576559	16678948	102390	2	54455	uc001ayg.3	228	ENSG00000037637	FBXO42	F-box protein 42
chr1	16693892	16694198	307	Promoter (<=1kb)	16693525	16724643	31119	1	26099	uc031plh.1	367	ENSG00000055070	SZRD1	SUZ RNA binding domain containing 1
chr1	16694425	16695054	630	Promoter (<=1kb)	16693525	16724643	31119	1	26099	uc031plh.1	900	ENSG00000055070	SZRD1	SUZ RNA binding domain containing 1
chr1	16698365	16698958	594	Intron (uc010ocb.2/26099, intron 1 of 3)	16693525	16724643	31119	1	26099	uc031plh.1	4840	ENSG00000055070	SZRD1	SUZ RNA binding domain containing 1
chr1	16702097	16702576	480	Intron (uc010ocb.2/26099, intron 1 of 3)	16693525	16724643	31119	1	26099	uc031plh.1	8572	ENSG00000055070	SZRD1	SUZ RNA binding domain containing 1
chr1	16766909	16767989	1081	Promoter (<=1kb)	16767167	16786584	19418	1	55707	uc001ayo.3	0	ENSG00000157191	NECAP2	NECAP endocytosis associated 2
chr1	16825397	16826851	1455	Distal Intergenic	16793931	16819196	25266	2	114819	uc001ayt.2	-6201	ENSG00000080947	CROCCP3	ciliary rootlet coiled-coil, rootletin pseudogene 3
chr1	16839194	16839892	699	Distal Intergenic	16793931	16819196	25266	2	114819	uc001ayt.2	-19998	ENSG00000080947	CROCCP3	ciliary rootlet coiled-coil, rootletin pseudogene 3
chr1	16840371	16841019	649	Distal Intergenic	16793931	16819196	25266	2	114819	uc001ayt.2	-21175	ENSG00000080947	CROCCP3	ciliary rootlet coiled-coil, rootletin pseudogene 3
chr1	16858028	16858730	703	Distal Intergenic	16875409	16875482	74	1	100500876	uc021ogu.1	-16679	ENSG00000263811	MIR3675	microRNA 3675
chr1	16918291	16918533	243	Promoter (<=1kb)	16893674	16918808	25135	2	55672	uc010oce.1	275	ENSG00000219481	NBPF1	NBPF member 1
chr1	16939561	16939991	431	Promoter (<=1kb)	16931913	16939752	7840	2	55672	uc001azb.1	0	ENSG00000219481	NBPF1	NBPF member 1
chr1	16940260	16940623	364	Promoter (<=1kb)	16931913	16940100	8188	2	55672	uc001azc.2	-160	ENSG00000219481	NBPF1	NBPF member 1
chr1	16964059	16964290	232	Intron (uc001azg.1/84809, intron 2 of 9)	16944757	16959841	15085	2	84809	uc001azf.3	-4218	ENSG00000215908	CROCCP2	ciliary rootlet coiled-coil, rootletin pseudogene 2
chr1	16970905	16971202	298	Promoter (<=1kb)	16951873	16971178	19306	2	84809	uc001azg.1	0	ENSG00000215908	CROCCP2	ciliary rootlet coiled-coil, rootletin pseudogene 2
chr1	16971486	16971715	230	Promoter (<=1kb)	16951873	16971178	19306	2	84809	uc001azg.1	-308	ENSG00000215908	CROCCP2	ciliary rootlet coiled-coil, rootletin pseudogene 2
chr1	16990989	16991599	611	Distal Intergenic	17007750	17007823	74	1	100500876	uc021ogy.1	-16151	ENSG00000263811	MIR3675	microRNA 3675
chr1	16991892	16993972	2081	Distal Intergenic	17007750	17007823	74	1	100500876	uc021ogy.1	-13778	ENSG00000263811	MIR3675	microRNA 3675
chr1	17066482	17067951	1470	Promoter (<=1kb)	17066768	17267729	200962	1	9696	uc009voy.1	0	ENSG00000058453	CROCC	ciliary rootlet coiled-coil, rootletin
chr1	17068168	17068562	395	Promoter (1-2kb)	17066768	17267729	200962	1	9696	uc009voy.1	1400	ENSG00000058453	CROCC	ciliary rootlet coiled-coil, rootletin
chr1	17096665	17096996	332	Intron (uc009voy.1/9696, intron 1 of 8)	17081129	17090975	9847	2	11223	uc010ock.3	-5690	NA	MST1L	macrophage stimulating 1 like
chr1	17215755	17216221	467	Exon (uc021ohh.1/uc021ohh.1, exon 1 of 1)	17185444	17185516	73	2	100500876	uc021ohc.1	-30239	ENSG00000263811	MIR3675	microRNA 3675
chr1	17222254	17223135	882	Exon (uc021ohi.1/uc021ohi.1, exon 1 of 1)	17248445	17299474	51030	1	9696	uc001azt.2	-25310	ENSG00000058453	CROCC	ciliary rootlet coiled-coil, rootletin
chr1	17223414	17223638	225	Intron (uc009voy.1/9696, intron 1 of 8)	17248445	17299474	51030	1	9696	uc001azt.2	-24807	ENSG00000058453	CROCC	ciliary rootlet coiled-coil, rootletin
chr1	17230966	17231704	739	Intron (uc009voy.1/9696, intron 1 of 8)	17248445	17299474	51030	1	9696	uc001azt.2	-16741	ENSG00000058453	CROCC	ciliary rootlet coiled-coil, rootletin
chr1	17232311	17232586	276	Intron (uc009voy.1/9696, intron 1 of 8)	17248445	17299474	51030	1	9696	uc001azt.2	-15859	ENSG00000058453	CROCC	ciliary rootlet coiled-coil, rootletin
chr1	17240736	17241077	342	Intron (uc009voy.1/9696, intron 1 of 8)	17248445	17299474	51030	1	9696	uc001azt.2	-7368	ENSG00000058453	CROCC	ciliary rootlet coiled-coil, rootletin
chr1	17287223	17287573	351	Exon (uc001azt.2/9696, exon 27 of 37)	17294698	17299474	4777	1	9696	uc001azv.2	-7125	ENSG00000058453	CROCC	ciliary rootlet coiled-coil, rootletin
chr1	17306781	17307520	740	Promoter (<=1kb)	17300999	17307173	6175	2	4237	uc001azw.3	0	ENSG00000117122	MFAP2	microfibril associated protein 2
chr1	17336260	17336546	287	Promoter (1-2kb)	17312453	17338423	25971	2	23400	uc001baa.2	1877	ENSG00000159363	ATP13A2	ATPase cation transporting 13A2
chr1	17336922	17337393	472	Promoter (1-2kb)	17312453	17338423	25971	2	23400	uc001baa.2	1030	ENSG00000159363	ATP13A2	ATPase cation transporting 13A2
chr1	17337956	17338300	345	Promoter (<=1kb)	17312453	17338423	25971	2	23400	uc001baa.2	123	ENSG00000159363	ATP13A2	ATPase cation transporting 13A2
chr1	17380107	17380753	647	Promoter (<=1kb)	17345225	17380665	35441	2	6390	uc001bae.3	0	ENSG00000117118	SDHB	succinate dehydrogenase complex iron sulfur subunit B
chr1	17409120	17409380	261	Exon (uc001baf.3/11240, exon 10 of 16)	17345225	17380665	35441	2	6390	uc001bae.3	-28455	ENSG00000117118	SDHB	succinate dehydrogenase complex iron sulfur subunit B
chr1	17452225	17452658	434	Distal Intergenic	17405526	17445948	40423	2	11240	uc001bag.1	-6277	ENSG00000117115	PADI2	peptidyl arginine deiminase 2
chr1	17455265	17455508	244	Distal Intergenic	17405526	17445948	40423	2	11240	uc001bag.1	-9317	ENSG00000117115	PADI2	peptidyl arginine deiminase 2
chr1	17456260	17456474	215	Distal Intergenic	17405526	17445948	40423	2	11240	uc001bag.1	-10312	ENSG00000117115	PADI2	peptidyl arginine deiminase 2
chr1	17494426	17495118	693	Distal Intergenic	17531621	17572501	40881	1	29943	uc001bah.1	-36503	ENSG00000142623	PADI1	peptidyl arginine deiminase 1
chr1	17495715	17495940	226	Distal Intergenic	17531621	17572501	40881	1	29943	uc001bah.1	-35681	ENSG00000142623	PADI1	peptidyl arginine deiminase 1
chr1	17516359	17517192	834	Distal Intergenic	17531621	17572501	40881	1	29943	uc001bah.1	-14429	ENSG00000142623	PADI1	peptidyl arginine deiminase 1
chr1	17524133	17524348	216	Distal Intergenic	17531621	17572501	40881	1	29943	uc001bah.1	-7273	ENSG00000142623	PADI1	peptidyl arginine deiminase 1
chr1	17525493	17525816	324	Distal Intergenic	17531621	17572501	40881	1	29943	uc001bah.1	-5805	ENSG00000142623	PADI1	peptidyl arginine deiminase 1
chr1	17534599	17534809	211	Promoter (2-3kb)	17531621	17572501	40881	1	29943	uc001bah.1	2978	ENSG00000142623	PADI1	peptidyl arginine deiminase 1
chr1	17559530	17559871	342	Promoter (<=1kb)	17559776	17572501	12726	1	29943	uc010oco.1	0	ENSG00000142623	PADI1	peptidyl arginine deiminase 1
chr1	17563085	17563342	258	Promoter (2-3kb)	17566190	17572501	6312	1	29943	uc009vpb.1	-2848	ENSG00000142623	PADI1	peptidyl arginine deiminase 1
chr1	17573186	17573914	729	Promoter (1-2kb)	17575593	17610727	35135	1	51702	uc001bai.3	-1679	ENSG00000142619	PADI3	peptidyl arginine deiminase 3
chr1	17601576	17601786	211	Intron (uc001bai.3/51702, intron 11 of 15)	17575593	17610727	35135	1	51702	uc001bai.3	25983	ENSG00000142619	PADI3	peptidyl arginine deiminase 3
chr1	17643171	17643406	236	Intron (uc009vpc.2/23569, intron 1 of 9)	17634690	17690495	55806	1	23569	uc001baj.2	8481	ENSG00000159339	PADI4	peptidyl arginine deiminase 4
chr1	17734703	17735040	338	3' UTR	17733251	17765059	31809	2	55920	uc001bal.3	30019	ENSG00000179051	RCC2	regulator of chromosome condensation 2
chr1	17763592	17764524	933	Promoter (<=1kb)	17733251	17765059	31809	2	55920	uc001bal.3	535	ENSG00000179051	RCC2	regulator of chromosome condensation 2
chr1	17765920	17766717	798	Promoter (<=1kb)	17733251	17766250	33000	2	55920	uc001bam.3	0	ENSG00000179051	RCC2	regulator of chromosome condensation 2
chr1	17767496	17767735	240	Promoter (1-2kb)	17733251	17766250	33000	2	55920	uc001bam.3	-1246	ENSG00000179051	RCC2	regulator of chromosome condensation 2
chr1	17871774	17872008	235	Intron (uc031pli.1/55160, intron 1 of 1)	17866330	18024370	158041	1	55160	uc001ban.3	5444	ENSG00000074964	ARHGEF10L	Rho guanine nucleotide exchange factor 10 like
chr1	17880101	17880744	644	Intron (uc031pli.1/55160, intron 1 of 1)	17866330	18024370	158041	1	55160	uc001ban.3	13771	ENSG00000074964	ARHGEF10L	Rho guanine nucleotide exchange factor 10 like
chr1	17900772	17901012	241	Intron (uc031pli.1/55160, intron 1 of 1)	17907048	18024370	117323	1	55160	uc001bao.3	-6036	ENSG00000074964	ARHGEF10L	Rho guanine nucleotide exchange factor 10 like
chr1	17912675	17913112	438	Promoter (1-2kb)	17914911	17966476	51566	1	55160	uc010ocr.1	-1799	ENSG00000074964	ARHGEF10L	Rho guanine nucleotide exchange factor 10 like
chr1	18095728	18096042	315	Intron (uc001bat.3/81569, intron 1 of 2)	18081808	18153558	71751	1	81569	uc001bat.3	13920	ENSG00000117148	ACTL8	actin like 8
chr1	18201872	18202127	256	Distal Intergenic	18081808	18153558	71751	1	81569	uc001bat.3	120064	ENSG00000117148	ACTL8	actin like 8
chr1	18945478	18945792	315	Distal Intergenic	18957500	19062632	105133	1	5081	uc001bay.3	-11708	ENSG00000009709	PAX7	paired box 7
chr1	19252706	19253422	717	Intron (uc001bbd.2/126917, intron 1 of 8)	19197924	19229293	31370	2	8659	uc021ohl.1	-23413	ENSG00000159423	ALDH4A1	aldehyde dehydrogenase 4 family member A1
chr1	19254420	19255386	967	Intron (uc001bbd.2/126917, intron 1 of 8)	19197924	19229293	31370	2	8659	uc021ohl.1	-25127	ENSG00000159423	ALDH4A1	aldehyde dehydrogenase 4 family member A1
chr1	19256352	19256626	275	Intron (uc001bbd.2/126917, intron 1 of 8)	19230774	19282826	52053	2	126917	uc001bbd.2	26200	ENSG00000169991	IFFO2	intermediate filament family orphan 2
chr1	19266121	19266354	234	Intron (uc001bbd.2/126917, intron 1 of 8)	19230774	19282826	52053	2	126917	uc001bbd.2	16472	ENSG00000169991	IFFO2	intermediate filament family orphan 2
chr1	19276217	19276602	386	Intron (uc001bbd.2/126917, intron 1 of 8)	19230774	19282826	52053	2	126917	uc001bbd.2	6224	ENSG00000169991	IFFO2	intermediate filament family orphan 2
chr1	19281024	19281442	419	Promoter (1-2kb)	19230774	19282826	52053	2	126917	uc001bbd.2	1384	ENSG00000169991	IFFO2	intermediate filament family orphan 2
chr1	19282156	19282957	802	Promoter (<=1kb)	19230774	19282826	52053	2	126917	uc001bbd.2	0	ENSG00000169991	IFFO2	intermediate filament family orphan 2
chr1	19336177	19337527	1351	Distal Intergenic	19230774	19282826	52053	2	126917	uc001bbd.2	-53351	ENSG00000169991	IFFO2	intermediate filament family orphan 2
chr1	19379011	19379636	626	Distal Intergenic	19401000	19408140	7141	2	23352	uc001bbf.3	28504	ENSG00000127481	UBR4	ubiquitin protein ligase E3 component n-recognin 4
chr1	19393949	19394215	267	Distal Intergenic	19401000	19408140	7141	2	23352	uc001bbf.3	13925	ENSG00000127481	UBR4	ubiquitin protein ligase E3 component n-recognin 4
chr1	19406527	19406739	213	Promoter (1-2kb)	19401000	19408140	7141	2	23352	uc001bbf.3	1401	ENSG00000127481	UBR4	ubiquitin protein ligase E3 component n-recognin 4
chr1	19407801	19408247	447	Promoter (<=1kb)	19401000	19408140	7141	2	23352	uc001bbf.3	0	ENSG00000127481	UBR4	ubiquitin protein ligase E3 component n-recognin 4
chr1	19535763	19536287	525	Promoter (<=1kb)	19401000	19536746	135747	2	23352	uc001bbi.3	459	ENSG00000127481	UBR4	ubiquitin protein ligase E3 component n-recognin 4
chr1	19577341	19578375	1035	Promoter (<=1kb)	19542158	19578053	35896	2	23065	uc001bbo.4	0	ENSG00000127463	EMC1	ER membrane protein complex subunit 1
chr1	19579563	19579777	215	Promoter (1-2kb)	19578075	19586622	8548	1	51154	uc001bbs.3	1488	ENSG00000053372	MRTO4	MRT4 homolog, ribosome maturation factor
chr1	19584420	19584639	220	Exon (uc001bbs.3/51154, exon 6 of 8)	19578075	19586622	8548	1	51154	uc001bbs.3	6345	ENSG00000053372	MRTO4	MRT4 homolog, ribosome maturation factor
chr1	19587102	19587381	280	Distal Intergenic	19578075	19586622	8548	1	51154	uc001bbs.3	9027	ENSG00000053372	MRTO4	MRT4 homolog, ribosome maturation factor
chr1	19627998	19628249	252	Downstream (<1kb)	19619741	19622230	2490	2	100506730	uc021ohp.1	-5768	NA	LOC100506730	uncharacterized LOC100506730
chr1	19637805	19638583	779	Promoter (<=1kb)	19629202	19638640	9439	2	8574	uc001bbw.3	57	ENSG00000053371	AKR7A2	aldo-keto reductase family 7 member A2
chr1	19638968	19639192	225	Promoter (<=1kb)	19638740	19658922	20183	1	54896	uc021ohq.1	228	ENSG00000040487	PQLC2	PQ loop repeat containing 2
chr1	19765961	19766180	220	Intron (uc010ocz.2/832, intron 1 of 8)	19665267	19811201	145935	2	832	uc010ocz.2	45021	ENSG00000077549	CAPZB	capping actin protein of muscle Z-line beta subunit
chr1	19772426	19773082	657	Intron (uc010ocz.2/832, intron 1 of 8)	19665267	19811201	145935	2	832	uc010ocz.2	38119	ENSG00000077549	CAPZB	capping actin protein of muscle Z-line beta subunit
chr1	19776642	19776892	251	Intron (uc010ocz.2/832, intron 1 of 8)	19665267	19811201	145935	2	832	uc010ocz.2	34309	ENSG00000077549	CAPZB	capping actin protein of muscle Z-line beta subunit
chr1	19811445	19813484	2040	Promoter (<=1kb)	19665267	19812066	146800	2	832	uc001bce.3	0	ENSG00000077549	CAPZB	capping actin protein of muscle Z-line beta subunit
chr1	19922695	19923207	513	Promoter (<=1kb)	19923471	19984949	61479	1	100532736	uc009vpl.2	-264	ENSG00000270136	MINOS1-NBL1	MINOS1-NBL1 readthrough
chr1	19969403	19969794	392	Promoter (<=1kb)	19969723	19984949	15227	1	4681	uc001bcj.2	0	ENSG00000158747	NBL1	neuroblastoma 1, DAN family BMP antagonist
chr1	20084922	20085266	345	Intron (uc001bcn.3/255104, intron 6 of 15)	20008735	20125837	117103	2	255104	uc001bco.1	40571	ENSG00000162542	TMCO4	transmembrane and coiled-coil domains 4
chr1	20125593	20125982	390	Promoter (<=1kb)	20008735	20125837	117103	2	255104	uc001bco.1	0	ENSG00000162542	TMCO4	transmembrane and coiled-coil domains 4
chr1	20126575	20126927	353	Promoter (<=1kb)	20072025	20126758	54734	2	255104	uc001bcq.1	0	ENSG00000162542	TMCO4	transmembrane and coiled-coil domains 4
chr1	20127194	20127554	361	Promoter (<=1kb)	20072025	20126758	54734	2	255104	uc001bcq.1	-436	ENSG00000162542	TMCO4	transmembrane and coiled-coil domains 4
chr1	20196019	20196531	513	Distal Intergenic	20208888	20239437	30550	1	23252	uc001bcs.4	-12357	ENSG00000169914	OTUD3	OTU deubiquitinase 3
chr1	20301420	20301646	227	Downstream (<1kb)	20301924	20306152	4229	2	5320	uc001bcu.3	4506	ENSG00000188257	PLA2G2A	phospholipase A2 group IIA
chr1	20315494	20315743	250	Distal Intergenic	20301924	20306932	5009	2	5320	uc010odb.2	-8562	ENSG00000188257	PLA2G2A	phospholipase A2 group IIA
chr1	20480709	20480926	218	Distal Intergenic	20465823	20476879	11057	1	64600	uc009vpp.1	14886	ENSG00000158786	PLA2G2F	phospholipase A2 group IIF
chr1	20498180	20498416	237	Intron (uc009vpq.1/391013, intron 2 of 2)	20490484	20501687	11204	2	391013	uc009vpq.1	3271	ENSG00000187980	PLA2G2C	phospholipase A2 group IIC
chr1	20688279	20688537	259	Exon (uc009vpu.2/339505, exon 4 of 4)	20659259	20681387	22129	1	127731	uc009vpt.2	29020	ENSG00000158816	VWA5B1	von Willebrand factor A domain containing 5B1
chr1	20702256	20702607	352	Intron (uc009vpu.2/339505, intron 1 of 3)	20686294	20732187	45894	2	339505	uc009vpu.2	29580	NA	LINC01141	long intergenic non-protein coding RNA 1141
chr1	20737474	20737978	505	Intron (uc001bdf.2/339505, intron 1 of 11)	20686294	20732187	45894	2	339505	uc009vpu.2	-5287	NA	LINC01141	long intergenic non-protein coding RNA 1141
chr1	20753716	20753954	239	Promoter (1-2kb)	20686294	20755287	68994	2	339505	uc001bdf.2	1333	NA	LINC01141	long intergenic non-protein coding RNA 1141
chr1	20811622	20811867	246	Promoter (<=1kb)	20808884	20812728	3845	2	55450	uc001bdh.3	861	ENSG00000162545	CAMK2N1	calcium/calmodulin dependent protein kinase II inhibitor 1
chr1	20812119	20812667	549	Promoter (<=1kb)	20808884	20812728	3845	2	55450	uc001bdh.3	61	ENSG00000162545	CAMK2N1	calcium/calmodulin dependent protein kinase II inhibitor 1
chr1	20820773	20821643	871	Distal Intergenic	20808884	20812728	3845	2	55450	uc001bdh.3	-8045	ENSG00000162545	CAMK2N1	calcium/calmodulin dependent protein kinase II inhibitor 1
chr1	20822359	20822765	407	Distal Intergenic	20808884	20812728	3845	2	55450	uc001bdh.3	-9631	ENSG00000162545	CAMK2N1	calcium/calmodulin dependent protein kinase II inhibitor 1
chr1	20901798	20902044	247	Distal Intergenic	20915444	20945400	29957	1	978	uc001bdk.3	-13400	ENSG00000158825	CDA	cytidine deaminase
chr1	20902960	20903182	223	Distal Intergenic	20915444	20945400	29957	1	978	uc001bdk.3	-12262	ENSG00000158825	CDA	cytidine deaminase
chr1	20904553	20905006	454	Distal Intergenic	20915444	20945400	29957	1	978	uc001bdk.3	-10438	ENSG00000158825	CDA	cytidine deaminase
chr1	20916350	20916579	230	Promoter (<=1kb)	20915444	20945400	29957	1	978	uc009vpv.3	906	ENSG00000158825	CDA	cytidine deaminase
chr1	20926366	20926810	445	Intron (uc001bdk.3/978, intron 1 of 3)	20915444	20945400	29957	1	978	uc009vpv.3	10922	ENSG00000158825	CDA	cytidine deaminase
chr1	20929434	20930002	569	Intron (uc001bdk.3/978, intron 1 of 3)	20915444	20945400	29957	1	978	uc009vpv.3	13990	ENSG00000158825	CDA	cytidine deaminase
chr1	20950689	20950954	266	Distal Intergenic	20959948	20978004	18057	1	65018	uc001bdm.3	-8994	ENSG00000158828	PINK1	PTEN induced putative kinase 1
chr1	20959887	20960787	901	Promoter (<=1kb)	20959948	20978004	18057	1	65018	uc001bdm.3	0	ENSG00000158828	PINK1	PTEN induced putative kinase 1
chr1	20961025	20961270	246	Promoter (1-2kb)	20959948	20978004	18057	1	65018	uc001bdm.3	1077	ENSG00000158828	PINK1	PTEN induced putative kinase 1
chr1	20976070	20976297	228	Intron (uc001bdm.3/65018, intron 7 of 7)	20972001	20978004	6004	1	65018	uc001bdn.3	4069	ENSG00000158828	PINK1	PTEN induced putative kinase 1
chr1	21023177	21023599	423	Promoter (1-2kb)	20990507	21024981	34475	2	57576	uc009vpx.3	1382	ENSG00000117245	KIF17	kinesin family member 17
chr1	21058355	21058595	241	Promoter (<=1kb)	21046225	21059133	12909	2	400745	uc001bdt.1	538	ENSG00000189410	SH2D5	SH2 domain containing 5
chr1	21059009	21059551	543	Promoter (<=1kb)	21046225	21059133	12909	2	400745	uc001bdt.1	0	ENSG00000189410	SH2D5	SH2 domain containing 5
chr1	21059769	21060233	465	Promoter (<=1kb)	21046225	21059330	13106	2	400745	uc001bdu.1	-439	ENSG00000189410	SH2D5	SH2 domain containing 5
chr1	21111411	21111657	247	Promoter (1-2kb)	21069171	21113124	43954	2	50809	uc001bdv.1	1467	ENSG00000127483	HP1BP3	heterochromatin protein 1 binding protein 3
chr1	21123787	21124056	270	Distal Intergenic	21080551	21113799	33249	2	50809	uc001bea.2	-9988	ENSG00000127483	HP1BP3	heterochromatin protein 1 binding protein 3
chr1	21477436	21477650	215	Intron (uc001bee.3/8672, intron 2 of 34)	21267738	21501251	233514	2	8672	uc001beh.3	23601	ENSG00000075151	EIF4G3	eukaryotic translation initiation factor 4 gamma 3
chr1	21501809	21502572	764	Promoter (<=1kb)	21267738	21501251	233514	2	8672	uc001beh.3	-558	ENSG00000075151	EIF4G3	eukaryotic translation initiation factor 4 gamma 3
chr1	21538596	21538980	385	Distal Intergenic	21132785	21503381	370597	2	8672	uc001bef.3	-35215	ENSG00000075151	EIF4G3	eukaryotic translation initiation factor 4 gamma 3
chr1	21587847	21588485	639	Intron (uc001bej.2/1889, intron 2 of 16)	21543740	21606183	62444	2	1889	uc001bej.2	17698	ENSG00000117298	ECE1	endothelin converting enzyme 1
chr1	21616615	21616874	260	Promoter (<=1kb)	21543740	21616766	73027	2	1889	uc001bei.2	0	ENSG00000117298	ECE1	endothelin converting enzyme 1
chr1	21621003	21621859	857	Promoter (1-2kb)	21619783	21626362	6580	1	100506801	uc001beo.2	1220	ENSG00000231105	LOC100506801	uncharacterized LOC100506801
chr1	21635751	21636055	305	Intron (uc001bem.2/1889, intron 1 of 18)	21619783	21626362	6580	1	100506801	uc001beo.2	15968	ENSG00000231105	LOC100506801	uncharacterized LOC100506801
chr1	21649387	21649619	233	Intron (uc001bem.2/1889, intron 1 of 18)	21543740	21672034	128295	2	1889	uc001bem.2	22415	ENSG00000117298	ECE1	endothelin converting enzyme 1
chr1	21660529	21661283	755	Intron (uc001bem.2/1889, intron 1 of 18)	21543740	21672034	128295	2	1889	uc001bem.2	10751	ENSG00000117298	ECE1	endothelin converting enzyme 1
chr1	21662072	21662348	277	Intron (uc001bem.2/1889, intron 1 of 18)	21543740	21672034	128295	2	1889	uc001bem.2	9686	ENSG00000117298	ECE1	endothelin converting enzyme 1
chr1	21671808	21672768	961	Promoter (<=1kb)	21543740	21672034	128295	2	1889	uc001bem.2	0	ENSG00000117298	ECE1	endothelin converting enzyme 1
chr1	21728350	21728609	260	Distal Intergenic	21766583	21811393	44811	1	84224	uc001ber.4	-37974	ENSG00000142794	NBPF3	NBPF member 3
chr1	21778704	21778938	235	Intron (uc001ber.4/84224, intron 2 of 14)	21766583	21811393	44811	1	84224	uc010odm.3	12121	ENSG00000142794	NBPF3	NBPF member 3
chr1	21918619	21918831	213	Distal Intergenic	21922708	21946543	23836	2	5909	uc001bev.3	27712	ENSG00000076864	RAP1GAP	RAP1 GTPase activating protein
chr1	21965352	21965712	361	Intron (uc001bew.3/5909, intron 2 of 24)	21922708	21978348	55641	2	5909	uc001bew.3	12636	ENSG00000076864	RAP1GAP	RAP1 GTPase activating protein
chr1	21978134	21978406	273	Promoter (<=1kb)	21922708	21978348	55641	2	5909	uc001bew.3	0	ENSG00000076864	RAP1GAP	RAP1 GTPase activating protein
chr1	22091236	22091691	456	Intron (uc001bfb.3/84196, intron 1 of 26)	22004792	22109688	104897	2	84196	uc001bfb.3	17997	ENSG00000090686	USP48	ubiquitin specific peptidase 48
chr1	22109792	22110044	253	Promoter (<=1kb)	22054339	22109688	55350	2	84196	uc001bff.3	-104	ENSG00000090686	USP48	ubiquitin specific peptidase 48
chr1	22110263	22110939	677	Promoter (<=1kb)	22054339	22109688	55350	2	84196	uc001bff.3	-575	ENSG00000090686	USP48	ubiquitin specific peptidase 48
chr1	22143316	22143566	251	Intron (uc001bfg.1/401944, intron 3 of 4)	22147943	22149041	1099	1	401944	uc001bfh.1	-4377	ENSG00000187942	LDLRAD2	low density lipoprotein receptor class A domain containing 2
chr1	22246063	22246298	236	Intron (uc001bfj.3/3339, intron 1 of 96)	22148737	22263750	115014	2	3339	uc001bfj.3	17452	ENSG00000142798	HSPG2	heparan sulfate proteoglycan 2
chr1	22250664	22251365	702	Intron (uc001bfj.3/3339, intron 1 of 96)	22148737	22263750	115014	2	3339	uc001bfj.3	12385	ENSG00000142798	HSPG2	heparan sulfate proteoglycan 2
chr1	22257006	22257854	849	Intron (uc001bfj.3/3339, intron 1 of 96)	22148737	22263750	115014	2	3339	uc001bfj.3	5896	ENSG00000142798	HSPG2	heparan sulfate proteoglycan 2
chr1	22260131	22260346	216	Intron (uc001bfj.3/3339, intron 1 of 96)	22148737	22263750	115014	2	3339	uc001bfj.3	3404	ENSG00000142798	HSPG2	heparan sulfate proteoglycan 2
chr1	22263137	22263728	592	Promoter (<=1kb)	22148737	22263750	115014	2	3339	uc001bfj.3	22	ENSG00000142798	HSPG2	heparan sulfate proteoglycan 2
chr1	22263986	22264298	313	Promoter (<=1kb)	22148737	22263750	115014	2	3339	uc009vqd.3	-236	ENSG00000142798	HSPG2	heparan sulfate proteoglycan 2
chr1	22283217	22283772	556	Distal Intergenic	22148737	22263750	115014	2	3339	uc009vqd.3	-19467	ENSG00000142798	HSPG2	heparan sulfate proteoglycan 2
chr1	22350191	22350632	442	Promoter (1-2kb)	22351707	22357715	6009	1	29092	uc001bfm.4	-1075	ENSG00000218510	LINC00339	long intergenic non-protein coding RNA 339
chr1	22351020	22351503	484	Promoter (<=1kb)	22351707	22357715	6009	1	29092	uc001bfm.4	-204	ENSG00000218510	LINC00339	long intergenic non-protein coding RNA 339
chr1	22352100	22352378	279	Promoter (<=1kb)	22352042	22357715	5674	1	29092	uc001bfn.4	58	ENSG00000218510	LINC00339	long intergenic non-protein coding RNA 339
chr1	22365991	22366216	226	Distal Intergenic	22379120	22413359	34240	1	998	uc009vqg.1	-12904	ENSG00000070831	CDC42	cell division cycle 42
chr1	22379257	22380037	781	Promoter (<=1kb)	22379120	22419436	40317	1	998	uc010ods.2	137	ENSG00000070831	CDC42	cell division cycle 42
chr1	22380534	22380873	340	Promoter (1-2kb)	22379120	22419436	40317	1	998	uc010ods.2	1414	ENSG00000070831	CDC42	cell division cycle 42
chr1	22432035	22432247	213	Distal Intergenic	22443798	22469519	25722	2	54361	uc001bfs.4	37272	ENSG00000162552	WNT4	Wnt family member 4
chr1	22469682	22469994	313	Promoter (<=1kb)	22443798	22469519	25722	2	54361	uc001bfs.4	-163	ENSG00000162552	WNT4	Wnt family member 4
chr1	22739141	22739441	301	Distal Intergenic	22778344	22857650	79307	1	9923	uc001bft.2	-38903	ENSG00000184677	ZBTB40	zinc finger and BTB domain containing 40
chr1	22740598	22740980	383	Distal Intergenic	22778344	22857650	79307	1	9923	uc001bft.2	-37364	ENSG00000184677	ZBTB40	zinc finger and BTB domain containing 40
chr1	22777881	22778606	726	Promoter (<=1kb)	22778344	22857650	79307	1	9923	uc001bft.2	0	ENSG00000184677	ZBTB40	zinc finger and BTB domain containing 40
chr1	23037264	23037727	464	Promoter (<=1kb)	23037331	23241082	203752	1	2048	uc009vqj.1	0	ENSG00000133216	EPHB2	EPH receptor B2
chr1	23038201	23038648	448	Promoter (<=1kb)	23037332	23241823	204492	1	2048	uc010odu.2	869	ENSG00000133216	EPHB2	EPH receptor B2
chr1	23066067	23066572	506	Intron (uc009vqj.1/2048, intron 1 of 16)	23046010	23046091	82	1	100616391	uc021oib.1	20057	ENSG00000265422	MIR4684	microRNA 4684
chr1	23072712	23073030	319	Intron (uc009vqj.1/2048, intron 1 of 16)	23046010	23046091	82	1	100616391	uc021oib.1	26702	ENSG00000265422	MIR4684	microRNA 4684
chr1	23157387	23157705	319	Intron (uc009vqj.1/2048, intron 3 of 16)	23189652	23189719	68	2	100422914	uc021oic.1	32014	ENSG00000264014	MIR4253	microRNA 4253
chr1	23158648	23158901	254	Intron (uc009vqj.1/2048, intron 3 of 16)	23189652	23189719	68	2	100422914	uc021oic.1	30818	ENSG00000264014	MIR4253	microRNA 4253
chr1	23302770	23303022	253	Distal Intergenic	23337327	23342343	5017	2	729059	uc001bgh.1	39321	ENSG00000227868	TEX46	testis expressed 46
chr1	23345724	23347081	1358	Promoter (<=1kb)	23345941	23410184	64244	1	23028	uc001bgi.2	0	ENSG00000004487	KDM1A	lysine demethylase 1A
chr1	23426831	23427153	323	Intron (uc001bgk.2/7798, intron 3 of 4)	23370798	23370865	68	1	100422866	uc021oid.1	56033	ENSG00000263793	MIR3115	microRNA 3115
chr1	23428099	23428456	358	Intron (uc001bgk.2/7798, intron 3 of 4)	23370798	23370865	68	1	100422866	uc021oid.1	57301	ENSG00000263793	MIR3115	microRNA 3115
chr1	23493549	23493888	340	Promoter (1-2kb)	23410516	23495517	85002	2	7798	uc001bgk.2	1629	ENSG00000169641	LUZP1	leucine zipper protein 1
chr1	23495243	23495461	219	Promoter (<=1kb)	23410516	23495517	85002	2	7798	uc001bgk.2	56	ENSG00000169641	LUZP1	leucine zipper protein 1
chr1	23504374	23504586	213	Promoter (<=1kb)	23417683	23504301	86619	2	7798	uc001bgm.1	-73	ENSG00000169641	LUZP1	leucine zipper protein 1
chr1	23523015	23523605	591	Promoter (1-2kb)	23518388	23521222	2835	2	3352	uc001bgn.3	-1793	ENSG00000179546	HTR1D	5-hydroxytryptamine receptor 1D
chr1	23524277	23524636	360	Distal Intergenic	23518388	23521222	2835	2	3352	uc001bgn.3	-3055	ENSG00000179546	HTR1D	5-hydroxytryptamine receptor 1D
chr1	23543761	23544017	257	Distal Intergenic	23518388	23521222	2835	2	3352	uc001bgn.3	-22539	ENSG00000179546	HTR1D	5-hydroxytryptamine receptor 1D
chr1	23623835	23624096	262	Distal Intergenic	23636276	23638386	2111	2	10236	uc001bgo.3	14290	ENSG00000125944	HNRNPR	heterogeneous nuclear ribonucleoprotein R
chr1	23668828	23669047	220	Promoter (1-2kb)	23636276	23670853	34578	2	10236	uc001bgp.4	1806	ENSG00000125944	HNRNPR	heterogeneous nuclear ribonucleoprotein R
chr1	23669415	23669712	298	Promoter (1-2kb)	23636276	23670853	34578	2	10236	uc001bgp.4	1141	ENSG00000125944	HNRNPR	heterogeneous nuclear ribonucleoprotein R
chr1	23670184	23670793	610	Promoter (<=1kb)	23636276	23670853	34578	2	10236	uc001bgp.4	60	ENSG00000125944	HNRNPR	heterogeneous nuclear ribonucleoprotein R
chr1	23671248	23671570	323	Promoter (<=1kb)	23636276	23670853	34578	2	10236	uc010odx.2	-395	ENSG00000125944	HNRNPR	heterogeneous nuclear ribonucleoprotein R
chr1	23694241	23694767	527	Promoter (<=1kb)	23685941	23694879	8939	2	80818	uc001bgt.3	112	ENSG00000125945	ZNF436	zinc finger protein 436
chr1	23695013	23696037	1025	Promoter (<=1kb)	23695464	23698330	2867	1	148898	uc001bgw.3	0	ENSG00000249087	ZNF436-AS1	ZNF436 antisense RNA 1
chr1	23703936	23704607	672	Downstream (2-3kb)	23685941	23696357	10417	2	80818	uc001bgu.3	-7579	ENSG00000125945	ZNF436	zinc finger protein 436
chr1	23729156	23729740	585	Intron (uc021oig.1/6920, intron 5 of 10)	23710671	23720526	9856	2	6920	uc009vqm.2	-8630	ENSG00000204219	TCEA3	transcription elongation factor A3
chr1	23730375	23730710	336	Intron (uc021oig.1/6920, intron 5 of 10)	23710671	23720526	9856	2	6920	uc009vqm.2	-9849	ENSG00000204219	TCEA3	transcription elongation factor A3
chr1	23748667	23749347	681	Promoter (1-2kb)	23707555	23751261	43707	2	6920	uc021oig.1	1914	ENSG00000204219	TCEA3	transcription elongation factor A3
chr1	23750452	23750724	273	Promoter (<=1kb)	23707555	23751261	43707	2	6920	uc021oig.1	537	ENSG00000204219	TCEA3	transcription elongation factor A3
chr1	23751260	23751509	250	Promoter (<=1kb)	23707555	23751261	43707	2	6920	uc021oig.1	0	ENSG00000204219	TCEA3	transcription elongation factor A3
chr1	23778188	23778530	343	Intron (uc010odz.1/55616, intron 4 of 24)	23755056	23763170	8115	2	55616	uc001bgy.1	-15018	ENSG00000088280	ASAP3	ArfGAP with SH3 domain, ankyrin repeat and PH domain 3
chr1	23783229	23783633	405	Intron (uc010odz.1/55616, intron 1 of 24)	23755056	23763170	8115	2	55616	uc001bgy.1	-20059	ENSG00000088280	ASAP3	ArfGAP with SH3 domain, ankyrin repeat and PH domain 3
chr1	23788119	23788328	210	Intron (uc010odz.1/55616, intron 1 of 24)	23755056	23810677	55622	2	55616	uc010odz.1	22349	ENSG00000088280	ASAP3	ArfGAP with SH3 domain, ankyrin repeat and PH domain 3
chr1	23796016	23796432	417	Intron (uc010odz.1/55616, intron 1 of 24)	23755056	23810677	55622	2	55616	uc010odz.1	14245	ENSG00000088280	ASAP3	ArfGAP with SH3 domain, ankyrin repeat and PH domain 3
chr1	23796789	23797535	747	Intron (uc010odz.1/55616, intron 1 of 24)	23755056	23810677	55622	2	55616	uc010odz.1	13142	ENSG00000088280	ASAP3	ArfGAP with SH3 domain, ankyrin repeat and PH domain 3
chr1	23799543	23799894	352	Intron (uc010odz.1/55616, intron 1 of 24)	23755056	23810677	55622	2	55616	uc010odz.1	10783	ENSG00000088280	ASAP3	ArfGAP with SH3 domain, ankyrin repeat and PH domain 3
chr1	23810560	23810890	331	Promoter (<=1kb)	23755056	23810677	55622	2	55616	uc010odz.1	0	ENSG00000088280	ASAP3	ArfGAP with SH3 domain, ankyrin repeat and PH domain 3
chr1	23856819	23858151	1333	Promoter (<=1kb)	23832920	23857712	24793	2	1870	uc001bhe.2	0	ENSG00000007968	E2F2	E2F transcription factor 2
chr1	23870465	23870713	249	Distal Intergenic	23832920	23857712	24793	2	1870	uc001bhe.2	-12753	ENSG00000007968	E2F2	E2F transcription factor 2
chr1	23880761	23881324	564	Distal Intergenic	23884421	23886285	1865	2	3399	uc001bhh.4	4961	ENSG00000117318	ID3	inhibitor of DNA binding 3, HLH protein
chr1	23884201	23885067	867	Promoter (1-2kb)	23884421	23886285	1865	2	3399	uc001bhh.4	1218	ENSG00000117318	ID3	inhibitor of DNA binding 3, HLH protein
chr1	23886007	23886307	301	Promoter (<=1kb)	23884421	23886285	1865	2	3399	uc001bhh.4	0	ENSG00000117318	ID3	inhibitor of DNA binding 3, HLH protein
chr1	23894761	23895030	270	Distal Intergenic	23884421	23886285	1865	2	3399	uc001bhh.4	-8476	ENSG00000117318	ID3	inhibitor of DNA binding 3, HLH protein
chr1	23953410	23953641	232	Promoter (<=1kb)	23953226	23967056	13831	1	259283	uc001bhj.3	184	ENSG00000197880	MDS2	myelodysplastic syndrome 2 translocation associated
chr1	23961590	23961832	243	Intron (uc001bhi.3/259283, intron 5 of 6)	23953226	23967056	13831	1	259283	uc001bhj.3	8364	ENSG00000197880	MDS2	myelodysplastic syndrome 2 translocation associated
chr1	23963915	23964125	211	Intron (uc001bhi.3/259283, intron 5 of 6)	23953226	23967056	13831	1	259283	uc001bhj.3	10689	ENSG00000197880	MDS2	myelodysplastic syndrome 2 translocation associated
chr1	23968162	23968390	229	Distal Intergenic	23953226	23967056	13831	1	259283	uc001bhj.3	14936	ENSG00000197880	MDS2	myelodysplastic syndrome 2 translocation associated
chr1	24018760	24019402	643	Promoter (<=1kb)	24018269	24022915	4647	1	6135	uc001bhl.3	491	ENSG00000142676	RPL11	ribosomal protein L11
chr1	24034536	24034775	240	Distal Intergenic	24018269	24022915	4647	1	6135	uc001bhl.3	16267	ENSG00000142676	RPL11	ribosomal protein L11
chr1	24104328	24105518	1191	Promoter (<=1kb)	24086872	24104787	17916	2	100506963	uc001bhp.2	0	ENSG00000236810	ELOA-AS1	ELOA antisense RNA 1
chr1	24117292	24117510	219	Promoter (<=1kb)	24117646	24122029	4384	1	11313	uc001bht.3	-136	ENSG00000011009	LYPLA2	lysophospholipase II
chr1	24126112	24126851	740	Promoter (<=1kb)	24122089	24126060	3972	2	2582	uc009vqo.1	-52	ENSG00000117308	GALE	UDP-galactose-4-epimerase
chr1	24127256	24127623	368	Promoter (<=1kb)	24122089	24127294	5206	2	2582	uc001bhx.1	0	ENSG00000117308	GALE	UDP-galactose-4-epimerase
chr1	24194517	24195433	917	Promoter (<=1kb)	24171572	24194859	23288	2	2517	uc001bie.3	0	ENSG00000179163	FUCA1	alpha-L-fucosidase 1
chr1	24220386	24220624	239	Intron (uc001bif.3/1269, intron 1 of 1)	24200460	24239817	39358	2	1269	uc001bif.3	19193	ENSG00000188822	CNR2	cannabinoid receptor 2
chr1	24277917	24278141	225	Distal Intergenic	24286301	24289949	3649	1	55629	uc001big.3	-8160	ENSG00000189266	PNRC2	proline rich nuclear receptor coactivator 2
chr1	24285303	24286070	768	Promoter (<=1kb)	24286301	24289949	3649	1	55629	uc001big.3	-231	ENSG00000189266	PNRC2	proline rich nuclear receptor coactivator 2
chr1	24286969	24287512	544	Promoter (<=1kb)	24286301	24289949	3649	1	55629	uc001big.3	668	ENSG00000189266	PNRC2	proline rich nuclear receptor coactivator 2
chr1	24305860	24306839	980	Promoter (<=1kb)	24292937	24306953	14017	2	10772	uc001bij.2	114	ENSG00000188529	SRSF10	serine and arginine rich splicing factor 10
chr1	24307664	24307997	334	Promoter (<=1kb)	24295573	24306953	11381	2	10772	uc021ois.1	-711	ENSG00000188529	SRSF10	serine and arginine rich splicing factor 10
chr1	24371741	24372138	398	Distal Intergenic	24382531	24393069	10539	2	127294	uc001bil.4	20931	ENSG00000142661	MYOM3	myomesin 3
chr1	24397280	24397570	291	Intron (uc001bim.4/127294, intron 17 of 28)	24382531	24393069	10539	2	127294	uc001bil.4	-4211	ENSG00000142661	MYOM3	myomesin 3
chr1	24434073	24434313	241	Promoter (<=1kb)	24408039	24434929	26891	2	127294	uc001bip.1	616	ENSG00000142661	MYOM3	myomesin 3
chr1	24435298	24435611	314	Promoter (<=1kb)	24408039	24434929	26891	2	127294	uc001bip.1	-369	ENSG00000142661	MYOM3	myomesin 3
chr1	24446428	24446745	318	3' UTR	24392137	24438665	46529	2	127294	uc001bio.3	-7763	ENSG00000142661	MYOM3	myomesin 3
chr1	24469575	24470263	689	Promoter (<=1kb)	24446261	24469775	23515	2	58985	uc001biq.2	0	ENSG00000142677	IL22RA1	interleukin 22 receptor subunit alpha 1
chr1	24477304	24477579	276	Distal Intergenic	24446261	24469775	23515	2	58985	uc010oeh.2	-7529	ENSG00000142677	IL22RA1	interleukin 22 receptor subunit alpha 1
chr1	24513684	24514174	491	Promoter (<=1kb)	24480647	24513765	33119	2	163702	uc001bir.3	0	ENSG00000185436	IFNLR1	interferon lambda receptor 1
chr1	24562612	24563529	918	Distal Intergenic	24526730	24538180	11451	1	284632	uc010oei.1	35882	ENSG00000230023	LOC284632	uncharacterized LOC284632
chr1	24592992	24593327	336	Distal Intergenic	24645812	24681808	35997	1	57822	uc001bix.3	-52485	ENSG00000158055	GRHL3	grainyhead like transcription factor 3
chr1	24602083	24602849	767	Distal Intergenic	24645812	24681808	35997	1	57822	uc001bix.3	-42963	ENSG00000158055	GRHL3	grainyhead like transcription factor 3
chr1	24615810	24616155	346	Distal Intergenic	24645812	24681808	35997	1	57822	uc001bix.3	-29657	ENSG00000158055	GRHL3	grainyhead like transcription factor 3
chr1	24620594	24620818	225	Distal Intergenic	24645812	24681808	35997	1	57822	uc001bix.3	-24994	ENSG00000158055	GRHL3	grainyhead like transcription factor 3
chr1	24648142	24649116	975	Promoter (<=1kb)	24649530	24681808	32279	1	57822	uc001biy.3	-414	ENSG00000158055	GRHL3	grainyhead like transcription factor 3
chr1	24738386	24738935	550	Promoter (1-2kb)	24683489	24740262	56774	2	90529	uc001bja.3	1327	ENSG00000001460	STPG1	sperm tail PG-rich repeat containing 1
chr1	24739766	24740149	384	Promoter (<=1kb)	24683489	24740262	56774	2	90529	uc001bja.3	113	ENSG00000001460	STPG1	sperm tail PG-rich repeat containing 1
chr1	24742120	24742577	458	Promoter (<=1kb)	24742245	24781314	39070	1	57185	uc010oek.2	0	ENSG00000001461	NIPAL3	NIPA like domain containing 3
chr1	24743832	24744081	250	Promoter (1-2kb)	24742245	24799473	57229	1	57185	uc009vrc.3	1587	ENSG00000001461	NIPAL3	NIPA like domain containing 3
chr1	24745854	24746204	351	5' UTR	24742245	24799473	57229	1	57185	uc009vrc.3	3609	ENSG00000001461	NIPAL3	NIPA like domain containing 3
chr1	24807963	24808178	216	Distal Intergenic	24828841	24863510	34670	1	11123	uc021ojc.1	-20663	ENSG00000117602	RCAN3	RCAN family member 3
chr1	24827711	24828025	315	Promoter (<=1kb)	24828841	24863510	34670	1	11123	uc021ojc.1	-816	ENSG00000117602	RCAN3	RCAN family member 3
chr1	24828767	24829285	519	Promoter (<=1kb)	24822823	24828850	6028	2	100750325	uc021oiy.1	0	NA	RCAN3AS	RCAN3 antisense RNA
chr1	24829699	24829940	242	Promoter (<=1kb)	24829387	24863510	34124	1	11123	uc021ojf.1	312	ENSG00000117602	RCAN3	RCAN family member 3
chr1	24842186	24842964	779	Promoter (1-2kb)	24840804	24863510	22707	1	11123	uc009vrg.3	1382	ENSG00000117602	RCAN3	RCAN family member 3
chr1	24968714	24969558	845	Promoter (<=1kb)	24969594	24999772	30179	1	10250	uc001bjm.3	-36	ENSG00000133226	SRRM1	serine and arginine repetitive matrix 1
chr1	24969805	24970122	318	Promoter (<=1kb)	24970050	24996078	26029	1	10250	uc009vrh.1	0	ENSG00000133226	SRRM1	serine and arginine repetitive matrix 1
chr1	24970375	24970715	341	Promoter (<=1kb)	24970050	24996078	26029	1	10250	uc009vrh.1	325	ENSG00000133226	SRRM1	serine and arginine repetitive matrix 1
chr1	25004912	25005151	240	Distal Intergenic	24975350	24993416	18067	1	10250	uc010oem.1	29562	ENSG00000133226	SRRM1	serine and arginine repetitive matrix 1
chr1	25010316	25010760	445	Distal Intergenic	24975350	24993416	18067	1	10250	uc010oem.1	34966	ENSG00000133226	SRRM1	serine and arginine repetitive matrix 1
chr1	25031440	25031995	556	Distal Intergenic	25071760	25170815	99056	1	25932	uc001bjo.2	-39765	ENSG00000169504	CLIC4	chloride intracellular channel 4
chr1	25032378	25032621	244	Distal Intergenic	25071760	25170815	99056	1	25932	uc001bjo.2	-39139	ENSG00000169504	CLIC4	chloride intracellular channel 4
chr1	25045111	25045330	220	Distal Intergenic	25071760	25170815	99056	1	25932	uc001bjo.2	-26430	ENSG00000169504	CLIC4	chloride intracellular channel 4
chr1	25046673	25047004	332	Distal Intergenic	25071760	25170815	99056	1	25932	uc001bjo.2	-24756	ENSG00000169504	CLIC4	chloride intracellular channel 4
chr1	25048895	25049268	374	Distal Intergenic	25071760	25170815	99056	1	25932	uc001bjo.2	-22492	ENSG00000169504	CLIC4	chloride intracellular channel 4
chr1	25051454	25052198	745	Distal Intergenic	25071760	25170815	99056	1	25932	uc001bjo.2	-19562	ENSG00000169504	CLIC4	chloride intracellular channel 4
chr1	25071292	25071749	458	Promoter (<=1kb)	25071760	25170815	99056	1	25932	uc001bjo.2	-11	ENSG00000169504	CLIC4	chloride intracellular channel 4
chr1	25072069	25072693	625	Promoter (<=1kb)	25071878	25169078	97201	1	25932	uc001bjp.1	191	ENSG00000169504	CLIC4	chloride intracellular channel 4
chr1	25073856	25074126	271	Promoter (1-2kb)	25071878	25169078	97201	1	25932	uc001bjp.1	1978	ENSG00000169504	CLIC4	chloride intracellular channel 4
chr1	25174804	25175514	711	Distal Intergenic	25226002	25256770	30769	2	864	uc001bjq.3	81256	ENSG00000020633	RUNX3	runt related transcription factor 3
chr1	25258646	25258983	338	Promoter (1-2kb)	25226002	25256770	30769	2	864	uc010oen.2	-1876	ENSG00000020633	RUNX3	runt related transcription factor 3
chr1	25282168	25282500	333	Intron (uc009vrj.3/864, intron 2 of 6)	25226002	25291475	65474	2	864	uc009vrj.3	8975	ENSG00000020633	RUNX3	runt related transcription factor 3
chr1	25359607	25359824	218	Distal Intergenic	25256078	25291612	35535	2	864	uc009vrl.1	-67995	ENSG00000020633	RUNX3	runt related transcription factor 3
chr1	25509026	25509236	211	Distal Intergenic	25548767	25559013	10247	2	25949	uc001bjt.1	49777	ENSG00000117614	SYF2	SYF2 pre-mRNA splicing factor
chr1	25559166	25559731	566	Promoter (<=1kb)	25556800	25559013	2214	2	25949	uc001bjv.1	-153	ENSG00000117614	SYF2	SYF2 pre-mRNA splicing factor
chr1	25565936	25566248	313	Downstream (2-3kb)	25556800	25559013	2214	2	25949	uc001bjv.1	-6923	ENSG00000117614	SYF2	SYF2 pre-mRNA splicing factor
chr1	25573202	25574184	983	Promoter (<=1kb)	25568740	25573985	5246	2	57035	uc001bjw.3	0	ENSG00000117616	RSRP1	arginine and serine rich protein 1
chr1	25574547	25575046	500	Promoter (<=1kb)	25568740	25573985	5246	2	57035	uc021oji.1	-562	ENSG00000117616	RSRP1	arginine and serine rich protein 1
chr1	25593052	25593355	304	Intron (uc021ojj.1/57035, intron 1 of 5)	25598981	25633433	34453	1	6007	uc010oep.2	-5626	ENSG00000187010	RHD	Rh blood group D antigen
chr1	25663239	25664074	836	Promoter (<=1kb)	25568740	25664656	95917	2	57035	uc021ojj.1	582	ENSG00000117616	RSRP1	arginine and serine rich protein 1
chr1	25664405	25665361	957	Promoter (<=1kb)	25664789	25688852	24064	1	23585	uc001bke.3	0	ENSG00000183726	TMEM50A	transmembrane protein 50A
chr1	25665949	25666353	405	Promoter (1-2kb)	25664789	25688852	24064	1	23585	uc010oeq.2	1160	ENSG00000183726	TMEM50A	transmembrane protein 50A
chr1	25757370	25757980	611	Promoter (<=1kb)	25757388	25785383	27996	1	55219	uc009vrt.2	0	ENSG00000204178	MACO1	macoilin 1
chr1	25869938	25870790	853	Promoter (<=1kb)	25870076	25895377	25302	1	26119	uc001bkl.4	0	ENSG00000157978	LDLRAP1	low density lipoprotein receptor adaptor protein 1
chr1	25875935	25876377	443	Intron (uc001bkl.4/26119, intron 1 of 8)	25870076	25895377	25302	1	26119	uc001bkl.4	5859	ENSG00000157978	LDLRAP1	low density lipoprotein receptor adaptor protein 1
chr1	25894216	25894491	276	3' UTR	25889298	25895377	6080	1	26119	uc009vrx.3	4918	ENSG00000157978	LDLRAP1	low density lipoprotein receptor adaptor protein 1
chr1	25895741	25895957	217	Distal Intergenic	25889298	25895377	6080	1	26119	uc009vrx.3	6443	ENSG00000157978	LDLRAP1	low density lipoprotein receptor adaptor protein 1
chr1	26126258	26127115	858	Promoter (<=1kb)	26126667	26144713	18047	1	57190	uc021ojk.1	0	ENSG00000162430	SELENON	selenoprotein N
chr1	26185416	26186625	1210	Promoter (<=1kb)	26160497	26185848	25352	2	79000	uc001bkw.1	0	ENSG00000127423	AUNIP	aurora kinase A and ninein interacting protein
chr1	26200959	26202708	1750	Distal Intergenic	26187975	26197744	9770	2	164091	uc001bkx.3	-3215	ENSG00000182749	PAQR7	progestin and adipoQ receptor family member 7
chr1	26217190	26217413	224	Promoter (1-2kb)	26210677	26219098	8422	2	3925	uc001bky.3	1685	ENSG00000117632	STMN1	stathmin 1
chr1	26219121	26219465	345	Promoter (<=1kb)	26210677	26219098	8422	2	3925	uc001bky.3	-23	ENSG00000117632	STMN1	stathmin 1
chr1	26224754	26224989	236	Intron (uc010oev.2/3925, intron 4 of 4)	26210677	26219098	8422	2	3925	uc001bky.3	-5656	ENSG00000117632	STMN1	stathmin 1
chr1	26225839	26226126	288	Intron (uc010oev.2/3925, intron 4 of 4)	26226607	26232644	6038	2	3925	uc001bkz.3	6518	ENSG00000117632	STMN1	stathmin 1
chr1	26231205	26231492	288	Promoter (1-2kb)	26226607	26232644	6038	2	3925	uc001bkz.3	1152	ENSG00000117632	STMN1	stathmin 1
chr1	26232223	26233224	1002	Promoter (<=1kb)	26232853	26232945	93	2	100500808	uc021ojn.1	0	ENSG00000283938	MIR3917	microRNA 3917
chr1	26248977	26249299	323	Distal Intergenic	26226607	26233368	6762	2	3925	uc001blc.3	-15609	ENSG00000117632	STMN1	stathmin 1
chr1	26249606	26250246	641	Distal Intergenic	26226607	26233368	6762	2	3925	uc001blc.3	-16238	ENSG00000117632	STMN1	stathmin 1
chr1	26324589	26324923	335	Promoter (<=1kb)	26286258	26324648	38391	2	5051	uc001bld.4	0	ENSG00000158006	PAFAH2	platelet activating factor acetylhydrolase 2
chr1	26345715	26346134	420	Promoter (2-3kb)	26348271	26362954	14684	1	2134	uc001blf.3	-2137	ENSG00000158008	EXTL1	exostosin like glycosyltransferase 1
chr1	26362012	26362508	497	3' UTR	26364514	26372604	8091	2	7780	uc001blg.1	10096	ENSG00000158014	SLC30A2	solute carrier family 30 member 2
chr1	26363010	26363489	480	Downstream (1-2kb)	26364514	26372604	8091	2	7780	uc001blg.1	9115	ENSG00000158014	SLC30A2	solute carrier family 30 member 2
chr1	26436384	26436593	210	Promoter (1-2kb)	26437656	26452039	14384	1	149420	uc010oew.2	-1063	ENSG00000175087	PDIK1L	PDLIM1 interacting kinase 1 like
chr1	26437224	26437628	405	Promoter (<=1kb)	26437656	26452039	14384	1	149420	uc010oew.2	-28	ENSG00000175087	PDIK1L	PDLIM1 interacting kinase 1 like
chr1	26452859	26453510	652	Distal Intergenic	26438268	26452039	13772	1	149420	uc009vsb.3	14591	ENSG00000175087	PDIK1L	PDLIM1 interacting kinase 1 like
chr1	26453809	26454176	368	Distal Intergenic	26438268	26452039	13772	1	149420	uc009vsb.3	15541	ENSG00000175087	PDIK1L	PDLIM1 interacting kinase 1 like
chr1	26454723	26454954	232	Distal Intergenic	26438268	26452039	13772	1	149420	uc009vsb.3	16455	ENSG00000175087	PDIK1L	PDLIM1 interacting kinase 1 like
chr1	26467134	26467667	534	Distal Intergenic	26485511	26489119	3609	1	79927	uc001blk.3	-17844	ENSG00000197245	FAM110D	family with sequence similarity 110 member D
chr1	26487947	26488724	778	Promoter (2-3kb)	26485511	26489119	3609	1	79927	uc001blk.3	2436	ENSG00000197245	FAM110D	family with sequence similarity 110 member D
chr1	26496480	26497215	736	Promoter (<=1kb)	26496388	26497364	977	1	51042	uc001bll.4	92	ENSG00000142684	ZNF593	zinc finger protein 593
chr1	26601075	26603460	2386	Promoter (2-3kb)	26606213	26608013	1801	1	83442	uc001blu.3	-2753	ENSG00000142669	SH3BGRL3	SH3 domain binding glutamate rich protein like 3
chr1	26605378	26606072	695	Promoter (<=1kb)	26606213	26608013	1801	1	83442	uc001blu.3	-141	ENSG00000142669	SH3BGRL3	SH3 domain binding glutamate rich protein like 3
chr1	26606315	26607168	854	Promoter (<=1kb)	26606213	26608013	1801	1	83442	uc001blu.3	102	ENSG00000142669	SH3BGRL3	SH3 domain binding glutamate rich protein like 3
chr1	26624766	26625040	275	Intron (uc001blw.3/91544, intron 5 of 15)	26608773	26633195	24423	2	91544	uc001blw.3	8155	ENSG00000158062	UBXN11	UBX domain protein 11
chr1	26731991	26732464	474	Distal Intergenic	26737269	26756210	18942	1	79727	uc001bmi.1	-4805	ENSG00000131914	LIN28A	lin-28 homolog A
chr1	26745003	26745737	735	Intron (uc001bmi.1/79727, intron 2 of 4)	26737269	26756219	18951	1	79727	uc001bmj.3	7734	ENSG00000131914	LIN28A	lin-28 homolog A
chr1	26798357	26798864	508	Promoter (<=1kb)	26798902	26803133	4232	1	3151	uc001bmp.4	-38	ENSG00000198830	HMGN2	high mobility group nucleosomal binding domain 2
chr1	26799657	26799907	251	Promoter (<=1kb)	26798902	26803133	4232	1	3151	uc001bmp.4	755	ENSG00000198830	HMGN2	high mobility group nucleosomal binding domain 2
chr1	26828130	26828350	221	Distal Intergenic	26856249	26901520	45272	1	6195	uc001bmr.1	-27899	ENSG00000117676	RPS6KA1	ribosomal protein S6 kinase A1
chr1	26857116	26857354	239	Promoter (<=1kb)	26857819	26901520	43702	1	6195	uc010ofe.1	-465	ENSG00000117676	RPS6KA1	ribosomal protein S6 kinase A1
chr1	26945665	26946159	495	Distal Intergenic	26881033	26881084	52	1	100302190	uc021ojp.1	64632	ENSG00000238705	MIR1976	microRNA 1976
chr1	26946377	26946854	478	Distal Intergenic	26881033	26881084	52	1	100302190	uc021ojp.1	65344	ENSG00000238705	MIR1976	microRNA 1976
chr1	26967050	26967383	334	Distal Intergenic	27022522	27102198	79677	1	8289	uc001bmt.1	-55139	ENSG00000117713	ARID1A	AT-rich interaction domain 1A
chr1	26973635	26973950	316	Distal Intergenic	27022522	27102198	79677	1	8289	uc001bmt.1	-48572	ENSG00000117713	ARID1A	AT-rich interaction domain 1A
chr1	27014610	27014838	229	Distal Intergenic	27022522	27102198	79677	1	8289	uc001bmt.1	-7684	ENSG00000117713	ARID1A	AT-rich interaction domain 1A
chr1	27018653	27019192	540	Distal Intergenic	27022522	27102198	79677	1	8289	uc001bmt.1	-3330	ENSG00000117713	ARID1A	AT-rich interaction domain 1A
chr1	27019518	27020072	555	Promoter (2-3kb)	27022522	27102198	79677	1	8289	uc001bmt.1	-2450	ENSG00000117713	ARID1A	AT-rich interaction domain 1A
chr1	27021149	27021370	222	Promoter (1-2kb)	27022522	27102198	79677	1	8289	uc001bmt.1	-1152	ENSG00000117713	ARID1A	AT-rich interaction domain 1A
chr1	27022218	27022980	763	Promoter (<=1kb)	27022522	27102198	79677	1	8289	uc001bmt.1	0	ENSG00000117713	ARID1A	AT-rich interaction domain 1A
chr1	27023441	27023763	323	Promoter (<=1kb)	27022522	27108601	86080	1	8289	uc001bmv.1	919	ENSG00000117713	ARID1A	AT-rich interaction domain 1A
chr1	27032209	27032681	473	Intron (uc001bmt.1/8289, intron 1 of 18)	27022522	27108601	86080	1	8289	uc001bmv.1	9687	ENSG00000117713	ARID1A	AT-rich interaction domain 1A
chr1	27033370	27033640	271	Intron (uc001bmt.1/8289, intron 1 of 18)	27022522	27108601	86080	1	8289	uc001bmv.1	10848	ENSG00000117713	ARID1A	AT-rich interaction domain 1A
chr1	27070403	27070909	507	Intron (uc001bmt.1/8289, intron 4 of 18)	27055871	27101711	45841	1	8289	uc001bmw.1	14532	ENSG00000117713	ARID1A	AT-rich interaction domain 1A
chr1	27095472	27095685	214	Promoter (1-2kb)	27097610	27108601	10992	1	8289	uc001bmx.1	-1925	ENSG00000117713	ARID1A	AT-rich interaction domain 1A
chr1	27097504	27098699	1196	Promoter (<=1kb)	27097610	27108601	10992	1	8289	uc001bmx.1	0	ENSG00000117713	ARID1A	AT-rich interaction domain 1A
chr1	27099250	27099802	553	Promoter (<=1kb)	27099306	27108601	9296	1	8289	uc009vsm.1	0	ENSG00000117713	ARID1A	AT-rich interaction domain 1A
chr1	27112903	27113906	1004	Promoter (<=1kb)	27114454	27124894	10441	1	55650	uc001bmz.3	-548	ENSG00000060642	PIGV	phosphatidylinositol glycan anchor biosynthesis class V
chr1	27114171	27114437	267	Promoter (<=1kb)	27114454	27124894	10441	1	55650	uc001bmz.3	-17	ENSG00000060642	PIGV	phosphatidylinositol glycan anchor biosynthesis class V
chr1	27114803	27115083	281	Promoter (<=1kb)	27114679	27124894	10216	1	55650	uc010ofg.2	124	ENSG00000060642	PIGV	phosphatidylinositol glycan anchor biosynthesis class V
chr1	27175856	27176291	436	Intron (uc021ojq.1/uc021ojq.1, intron 1 of 1)	27189633	27190947	1315	1	2810	uc001bnc.1	-13342	ENSG00000175793	SFN	stratifin
chr1	27179721	27180013	293	Intron (uc021ojq.1/uc021ojq.1, intron 1 of 1)	27189633	27190947	1315	1	2810	uc001bnc.1	-9620	ENSG00000175793	SFN	stratifin
chr1	27185559	27185773	215	Intron (uc021ojq.1/uc021ojq.1, intron 1 of 1)	27189633	27190947	1315	1	2810	uc001bnc.1	-3860	ENSG00000175793	SFN	stratifin
chr1	27189680	27189909	230	Promoter (<=1kb)	27189633	27190947	1315	1	2810	uc001bnc.1	47	ENSG00000175793	SFN	stratifin
chr1	27190162	27190377	216	Promoter (<=1kb)	27189633	27190947	1315	1	2810	uc001bnc.1	529	ENSG00000175793	SFN	stratifin
chr1	27192960	27193240	281	Intron (uc021ojq.1/uc021ojq.1, intron 1 of 1)	27189633	27190947	1315	1	2810	uc001bnc.1	3327	ENSG00000175793	SFN	stratifin
chr1	27215949	27216401	453	Promoter (<=1kb)	27205873	27216869	10997	2	54707	uc001bnd.1	468	ENSG00000142751	GPN2	GPN-loop GTPase 2
chr1	27248246	27249348	1103	Promoter (<=1kb)	27248213	27273362	25150	1	10726	uc001bng.2	33	ENSG00000090273	NUDC	nuclear distribution C, dynein complex regulator
chr1	27257202	27257415	214	Intron (uc021ojq.1/uc021ojq.1, intron 1 of 1)	27248213	27273362	25150	1	10726	uc001bng.2	8989	ENSG00000090273	NUDC	nuclear distribution C, dynein complex regulator
chr1	27320008	27320932	925	Promoter (<=1kb)	27320195	27327377	7183	1	388610	uc001bnj.4	0	ENSG00000253368	TRNP1	TMF1-regulated nuclear protein 1
chr1	27425553	27425984	432	3' UTR	27425300	27430513	5214	2	6548	uc001bnl.3	4529	ENSG00000090020	SLC9A1	solute carrier family 9 member A1
chr1	27438474	27438875	402	Intron (uc001bnm.4/6548, intron 2 of 11)	27425300	27430513	5214	2	6548	uc001bnl.3	-7961	ENSG00000090020	SLC9A1	solute carrier family 9 member A1
chr1	27560487	27561726	1240	Promoter (<=1kb)	27561007	27635124	74118	1	23038	uc001bno.4	0	ENSG00000142784	WDTC1	WD and tetratricopeptide repeats 1
chr1	27618610	27619061	452	Exon (uc001bno.4/23038, exon 7 of 16)	27648636	27662891	14256	1	84065	uc001bnr.4	-29575	ENSG00000186501	TMEM222	transmembrane protein 222
chr1	27667150	27667934	785	Promoter (<=1kb)	27668483	27680423	11941	1	84958	uc001bnv.2	-549	ENSG00000142765	SYTL1	synaptotagmin like 1
chr1	27668235	27668453	219	Promoter (<=1kb)	27668483	27680423	11941	1	84958	uc001bnv.2	-30	ENSG00000142765	SYTL1	synaptotagmin like 1
chr1	27692156	27693478	1323	Promoter (<=1kb)	27681670	27693337	11668	2	9064	uc001bny.1	0	ENSG00000142733	MAP3K6	mitogen-activated protein kinase kinase kinase 6
chr1	27718704	27719306	603	Promoter (<=1kb)	27719148	27722317	3170	1	2827	uc001bod.4	0	ENSG00000181773	GPR3	G protein-coupled receptor 3
chr1	27815227	27816649	1423	Promoter (<=1kb)	27730734	27816678	85945	2	10163	uc001bof.2	29	ENSG00000158195	WASF2	WAS protein family member 2
chr1	27864628	27865120	493	Intron (uc009vsy.3/27245, intron 6 of 6)	27730734	27816678	85945	2	10163	uc010ofl.2	-47950	ENSG00000158195	WASF2	WAS protein family member 2
chr1	27865601	27867169	1569	Intron (uc009vsy.3/27245, intron 6 of 6)	27730734	27816678	85945	2	10163	uc010ofl.2	-48923	ENSG00000158195	WASF2	WAS protein family member 2
chr1	27869075	27869465	391	Intron (uc009vsy.3/27245, intron 6 of 6)	27730734	27816678	85945	2	10163	uc010ofl.2	-52397	ENSG00000158195	WASF2	WAS protein family member 2
chr1	27883872	27884263	392	Intron (uc009vsy.3/27245, intron 3 of 6)	27860756	27930143	69388	2	27245	uc009vsy.3	45880	ENSG00000126705	AHDC1	AT-hook DNA binding motif containing 1
chr1	27889658	27889897	240	Intron (uc009vsy.3/27245, intron 1 of 6)	27860756	27930143	69388	2	27245	uc009vsy.3	40246	ENSG00000126705	AHDC1	AT-hook DNA binding motif containing 1
chr1	27895087	27895313	227	Intron (uc009vsy.3/27245, intron 1 of 6)	27860756	27930143	69388	2	27245	uc009vsy.3	34830	ENSG00000126705	AHDC1	AT-hook DNA binding motif containing 1
chr1	27902290	27902824	535	Intron (uc009vsy.3/27245, intron 1 of 6)	27860756	27930143	69388	2	27245	uc009vsy.3	27319	ENSG00000126705	AHDC1	AT-hook DNA binding motif containing 1
chr1	27928209	27928761	553	Promoter (1-2kb)	27860756	27930143	69388	2	27245	uc009vsy.3	1382	ENSG00000126705	AHDC1	AT-hook DNA binding motif containing 1
chr1	27929314	27929927	614	Promoter (<=1kb)	27860756	27930143	69388	2	27245	uc009vsy.3	216	ENSG00000126705	AHDC1	AT-hook DNA binding motif containing 1
chr1	27930248	27930970	723	Promoter (<=1kb)	27877380	27930361	52982	2	27245	uc001boh.1	0	ENSG00000126705	AHDC1	AT-hook DNA binding motif containing 1
chr1	27976977	27977588	612	Distal Intergenic	27938801	27961727	22927	2	2268	uc001bom.3	-15250	ENSG00000000938	FGR	FGR proto-oncogene, Src family tyrosine kinase
chr1	27986401	27986796	396	Distal Intergenic	27992572	27998724	6153	2	2537	uc001bon.1	11928	ENSG00000126709	IFI6	interferon alpha inducible protein 6
chr1	27999160	27999522	363	Promoter (<=1kb)	27992572	27998724	6153	2	2537	uc001bop.1	-436	ENSG00000126709	IFI6	interferon alpha inducible protein 6
chr1	28011368	28011618	251	Distal Intergenic	27992572	27998724	6153	2	2537	uc001bop.1	-12644	ENSG00000126709	IFI6	interferon alpha inducible protein 6
chr1	28020246	28020519	274	Distal Intergenic	27992572	27998724	6153	2	2537	uc001bop.1	-21522	ENSG00000126709	IFI6	interferon alpha inducible protein 6
chr1	28051954	28052165	212	Promoter (<=1kb)	28052490	28086275	33786	1	199870	uc009vtb.3	-325	ENSG00000009780	FAM76A	family with sequence similarity 76 member A
chr1	28052421	28053298	878	Promoter (<=1kb)	28052490	28086275	33786	1	199870	uc009vtb.3	0	ENSG00000009780	FAM76A	family with sequence similarity 76 member A
chr1	28100199	28100512	314	Promoter (<=1kb)	28099694	28150963	51270	1	23673	uc001bou.4	505	ENSG00000117758	STX12	syntaxin 12
chr1	28189705	28190005	301	Distal Intergenic	28199055	28213193	14139	1	9473	uc001boz.3	-9050	ENSG00000130775	THEMIS2	thymocyte selection associated family member 2
chr1	28199174	28199446	273	Promoter (<=1kb)	28199055	28213193	14139	1	9473	uc010ofo.2	119	ENSG00000130775	THEMIS2	thymocyte selection associated family member 2
chr1	28227308	28227537	230	Intron (uc001bpe.1/6118, intron 4 of 8)	28218049	28241236	23188	2	6118	uc001bpe.1	13699	ENSG00000117748	RPA2	replication protein A2
chr1	28239762	28239977	216	Promoter (1-2kb)	28218049	28241236	23188	2	6118	uc001bpe.1	1259	ENSG00000117748	RPA2	replication protein A2
chr1	28241662	28241962	301	Promoter (<=1kb)	28218049	28241236	23188	2	6118	uc010ofp.1	-426	ENSG00000117748	RPA2	replication protein A2
chr1	28285717	28286252	536	Promoter (<=1kb)	28286504	28294604	8101	1	55113	uc001bph.1	-252	ENSG00000158156	XKR8	XK related 8
chr1	28286499	28286818	320	Promoter (<=1kb)	28286504	28294604	8101	1	55113	uc001bph.1	0	ENSG00000158156	XKR8	XK related 8
chr1	28390766	28390988	223	Intron (uc001bpi.2/2140, intron 1 of 17)	28296855	28415148	118294	2	2140	uc001bpi.2	24160	ENSG00000158161	EYA3	EYA transcriptional coactivator and phosphatase 3
chr1	28392085	28392300	216	Intron (uc001bpi.2/2140, intron 1 of 17)	28296855	28415148	118294	2	2140	uc001bpi.2	22848	ENSG00000158161	EYA3	EYA transcriptional coactivator and phosphatase 3
chr1	28414867	28415134	268	Promoter (<=1kb)	28296855	28415148	118294	2	2140	uc001bpi.2	14	ENSG00000158161	EYA3	EYA transcriptional coactivator and phosphatase 3
chr1	28559593	28560160	568	Promoter (<=1kb)	28526790	28559542	32753	2	22826	uc001bpo.3	-51	ENSG00000126698	DNAJC8	DnaJ heat shock protein family (Hsp40) member C8
chr1	28562174	28563339	1166	Promoter (<=1kb)	28562602	28564616	2015	1	93974	uc001bpp.3	0	ENSG00000130770	ATP5IF1	ATP synthase inhibitory factor subunit 1
chr1	28573099	28573706	608	Distal Intergenic	28562602	28564616	2015	1	93974	uc001bpr.3	10497	ENSG00000130770	ATP5IF1	ATP synthase inhibitory factor subunit 1
chr1	28585786	28586012	227	Promoter (<=1kb)	28585963	28609002	23040	1	83667	uc001bps.3	0	ENSG00000130766	SESN2	sestrin 2
chr1	28655283	28655870	588	Promoter (<=1kb)	28655513	28661861	6349	1	54797	uc021okc.1	0	ENSG00000130772	MED18	mediator complex subunit 18
chr1	28668177	28668390	214	Distal Intergenic	28655513	28662478	6966	1	54797	uc009vtg.3	12664	ENSG00000130772	MED18	mediator complex subunit 18
chr1	28678162	28678376	215	Distal Intergenic	28696093	28793725	97633	1	65979	uc001bpu.3	-17717	ENSG00000204138	PHACTR4	phosphatase and actin regulator 4
chr1	28763978	28764214	237	Promoter (<=1kb)	28764661	28826881	62221	1	65979	uc001bpy.3	-447	ENSG00000204138	PHACTR4	phosphatase and actin regulator 4
chr1	28764489	28765781	1293	Promoter (<=1kb)	28764661	28826881	62221	1	65979	uc001bpy.3	0	ENSG00000204138	PHACTR4	phosphatase and actin regulator 4
chr1	28832515	28836463	3949	Promoter (<=1kb)	28832455	28837404	4950	1	8420	uc001bqd.3	60	ENSG00000242125	SNHG3	small nucleolar RNA host gene 3
chr1	28844977	28846061	1085	Promoter (<=1kb)	28844745	28865708	20964	1	1104	uc001bqg.2	232	ENSG00000180198	RCC1	regulator of chromosome condensation 1
chr1	28879608	28880614	1007	Promoter (<=1kb)	28879529	28905057	25529	1	54952	uc001bqi.3	79	ENSG00000180098	TRNAU1AP	tRNA selenocysteine 1 associated protein 1
chr1	28907273	28907705	433	Promoter (<=1kb)	28907432	28907565	134	2	692073	uc001bqt.2	0	ENSG00000280498	SNORA16A	small nucleolar RNA, H/ACA box 16A
chr1	28908137	28909069	933	Promoter (<=1kb)	28905050	28908366	3317	2	85028	uc001bqk.3	0	ENSG00000197989	SNHG12	small nucleolar RNA host gene 12
chr1	28918495	28919386	892	Promoter (<=1kb)	28918712	28921088	2377	1	115273	uc001bqu.3	0	ENSG00000188060	RAB42	RAB42, member RAS oncogene family
chr1	28927137	28927601	465	Downstream (2-3kb)	28919007	28921088	2082	1	115273	uc001bqv.3	8130	ENSG00000188060	RAB42	RAB42, member RAS oncogene family
chr1	28927979	28928272	294	Downstream (1-2kb)	28919007	28921088	2082	1	115273	uc001bqv.3	8972	ENSG00000188060	RAB42	RAB42, member RAS oncogene family
chr1	28928565	28928976	412	Downstream (<1kb)	28919007	28921088	2082	1	115273	uc001bqv.3	9558	ENSG00000188060	RAB42	RAB42, member RAS oncogene family
chr1	28968739	28968978	240	Promoter (<=1kb)	28929609	28969604	39996	2	6883	uc001bqx.3	626	ENSG00000120656	TAF12	TATA-box binding protein associated factor 12
chr1	28974868	28975276	409	Promoter (<=1kb)	28975112	28975246	135	1	26824	uc009vtj.1	0	ENSG00000274978	RNU11	RNA, U11 small nuclear
chr1	28975523	28976181	659	Promoter (<=1kb)	28975112	28975246	135	1	26824	uc009vtj.1	411	ENSG00000274978	RNU11	RNA, U11 small nuclear
chr1	29063287	29063539	253	Promoter (<=1kb)	29063462	29096287	32826	1	51441	uc001bre.3	0	ENSG00000198492	YTHDF2	YTH N6-methyladenosine RNA binding protein 2
chr1	29063860	29064445	586	Promoter (<=1kb)	29063462	29096287	32826	1	51441	uc001bre.3	398	ENSG00000198492	YTHDF2	YTH N6-methyladenosine RNA binding protein 2
chr1	29079888	29080146	259	Intron (uc021okf.1/51441, intron 5 of 5)	29063462	29096287	32826	1	51441	uc001bre.3	16426	ENSG00000198492	YTHDF2	YTH N6-methyladenosine RNA binding protein 2
chr1	29211511	29212010	500	Promoter (1-2kb)	29213603	29446558	232956	1	2035	uc001brg.2	-1593	ENSG00000159023	EPB41	erythrocyte membrane protein band 4.1
chr1	29213346	29213772	427	Promoter (<=1kb)	29213603	29446558	232956	1	2035	uc001brg.2	0	ENSG00000159023	EPB41	erythrocyte membrane protein band 4.1
chr1	29214281	29214569	289	Promoter (<=1kb)	29213603	29446558	232956	1	2035	uc001brm.2	678	ENSG00000159023	EPB41	erythrocyte membrane protein band 4.1
chr1	29241563	29241944	382	Promoter (<=1kb)	29241088	29446558	205471	1	2035	uc001brl.2	475	ENSG00000159023	EPB41	erythrocyte membrane protein band 4.1
chr1	29448506	29449315	810	Promoter (<=1kb)	29445937	29449013	3077	2	399474	uc021okh.1	0	ENSG00000253304	TMEM200B	transmembrane protein 200B
chr1	29449691	29449932	242	Promoter (<=1kb)	29445937	29450421	4485	2	399474	uc001brn.2	489	ENSG00000253304	TMEM200B	transmembrane protein 200B
chr1	29450747	29451355	609	Promoter (<=1kb)	29445937	29450421	4485	2	399474	uc001brn.2	-326	ENSG00000253304	TMEM200B	transmembrane protein 200B
chr1	29507327	29507766	440	Promoter (<=1kb)	29474250	29508637	34388	2	6429	uc001bro.3	871	ENSG00000116350	SRSF4	serine and arginine rich splicing factor 4
chr1	29508139	29508476	338	Promoter (<=1kb)	29474250	29508637	34388	2	6429	uc001bro.3	161	ENSG00000116350	SRSF4	serine and arginine rich splicing factor 4
chr1	29557045	29557417	373	Promoter (<=1kb)	29519385	29557454	38070	2	51102	uc001brp.1	37	ENSG00000116353	MECR	mitochondrial trans-2-enoyl-CoA reductase
chr1	29563023	29563468	446	Promoter (<=1kb)	29563028	29653325	90298	1	10076	uc001bru.3	0	ENSG00000060656	PTPRU	protein tyrosine phosphatase, receptor type U
chr1	29563983	29564322	340	Promoter (<=1kb)	29563028	29653325	90298	1	10076	uc009vtr.3	955	ENSG00000060656	PTPRU	protein tyrosine phosphatase, receptor type U
chr1	30042992	30043575	584	Distal Intergenic	29646722	29653325	6604	1	10076	uc001brx.3	396270	ENSG00000060656	PTPRU	protein tyrosine phosphatase, receptor type U
chr1	30052652	30052983	332	Distal Intergenic	29646722	29653325	6604	1	10076	uc001brx.3	405930	ENSG00000060656	PTPRU	protein tyrosine phosphatase, receptor type U
chr1	30158612	30158835	224	Distal Intergenic	29646722	29653325	6604	1	10076	uc001brx.3	511890	ENSG00000060656	PTPRU	protein tyrosine phosphatase, receptor type U
chr1	30160346	30160587	242	Distal Intergenic	29646722	29653325	6604	1	10076	uc001brx.3	513624	ENSG00000060656	PTPRU	protein tyrosine phosphatase, receptor type U
chr1	30160862	30161143	282	Distal Intergenic	29646722	29653325	6604	1	10076	uc001brx.3	514140	ENSG00000060656	PTPRU	protein tyrosine phosphatase, receptor type U
chr1	30181191	30181444	254	Distal Intergenic	29646722	29653325	6604	1	10076	uc001brx.3	534469	ENSG00000060656	PTPRU	protein tyrosine phosphatase, receptor type U
chr1	30182383	30182928	546	Distal Intergenic	29646722	29653325	6604	1	10076	uc001brx.3	535661	ENSG00000060656	PTPRU	protein tyrosine phosphatase, receptor type U
chr1	30184969	30185634	666	Distal Intergenic	29646722	29653325	6604	1	10076	uc001brx.3	538247	ENSG00000060656	PTPRU	protein tyrosine phosphatase, receptor type U
chr1	30447491	30447740	250	Distal Intergenic	31191619	31199593	7975	1	100129196	uc001bsb.1	-743879	ENSG00000186056	MATN1-AS1	MATN1 antisense RNA 1
chr1	31191609	31192266	658	Promoter (<=1kb)	31191619	31199593	7975	1	100129196	uc001bsb.1	0	ENSG00000186056	MATN1-AS1	MATN1 antisense RNA 1
chr1	31229450	31230252	803	Promoter (<=1kb)	31205315	31230683	25369	2	7805	uc001bsc.2	431	ENSG00000162511	LAPTM5	lysosomal protein transmembrane 5
chr1	31234599	31234842	244	Distal Intergenic	31205315	31230683	25369	2	7805	uc001bsc.2	-3916	ENSG00000162511	LAPTM5	lysosomal protein transmembrane 5
chr1	31252517	31252752	236	Distal Intergenic	31205315	31230683	25369	2	7805	uc001bsc.2	-21834	ENSG00000162511	LAPTM5	lysosomal protein transmembrane 5
chr1	31270068	31270798	731	Distal Intergenic	31205315	31230683	25369	2	7805	uc001bsc.2	-39385	ENSG00000162511	LAPTM5	lysosomal protein transmembrane 5
chr1	31271312	31271552	241	Distal Intergenic	31205315	31230683	25369	2	7805	uc001bsc.2	-40629	ENSG00000162511	LAPTM5	lysosomal protein transmembrane 5
chr1	31281920	31282326	407	Distal Intergenic	31205315	31230683	25369	2	7805	uc001bsc.2	-51237	ENSG00000162511	LAPTM5	lysosomal protein transmembrane 5
chr1	31289141	31289561	421	Distal Intergenic	31205315	31230683	25369	2	7805	uc001bsc.2	-58458	ENSG00000162511	LAPTM5	lysosomal protein transmembrane 5
chr1	31296568	31297276	709	Distal Intergenic	31342313	31351587	9275	2	9672	uc001bsd.2	54311	ENSG00000162512	SDC3	syndecan 3
chr1	31382701	31383265	565	Promoter (1-2kb)	31342313	31381480	39168	2	9672	uc001bse.2	-1221	ENSG00000162512	SDC3	syndecan 3
chr1	31536079	31536356	278	Promoter (2-3kb)	31404353	31538564	134212	2	9698	uc001bsh.1	2208	ENSG00000134644	PUM1	pumilio RNA binding family member 1
chr1	31538625	31539075	451	Promoter (<=1kb)	31404353	31538763	134411	2	9698	uc001bsk.1	0	ENSG00000134644	PUM1	pumilio RNA binding family member 1
chr1	31573959	31574169	211	Distal Intergenic	31404353	31538763	134411	2	9698	uc010ogb.1	-35196	ENSG00000134644	PUM1	pumilio RNA binding family member 1
chr1	31628196	31628728	533	Distal Intergenic	31652592	31661034	8443	2	79570	uc010ogc.2	32306	ENSG00000084628	NKAIN1	sodium/potassium transporting ATPase interacting 1
chr1	31635368	31635677	310	Distal Intergenic	31652592	31661034	8443	2	79570	uc010ogc.2	25357	ENSG00000084628	NKAIN1	sodium/potassium transporting ATPase interacting 1
chr1	31643285	31643922	638	Distal Intergenic	31652592	31661034	8443	2	79570	uc010ogc.2	17112	ENSG00000084628	NKAIN1	sodium/potassium transporting ATPase interacting 1
chr1	31655102	31655473	372	Exon (uc010ogc.2/79570, exon 3 of 5)	31652592	31661034	8443	2	79570	uc010ogc.2	5561	ENSG00000084628	NKAIN1	sodium/potassium transporting ATPase interacting 1
chr1	31768631	31769456	826	Promoter (<=1kb)	31732415	31769644	37230	2	9410	uc001bso.3	188	ENSG00000060688	SNRNP40	small nuclear ribonucleoprotein U5 subunit 40
chr1	31845677	31846655	979	Promoter (<=1kb)	31838100	31845923	7824	2	2170	uc001bss.1	0	ENSG00000121769	FABP3	fatty acid binding protein 3
chr1	31867638	31868166	529	Distal Intergenic	31882412	31907527	25116	1	347735	uc021okm.1	-14246	ENSG00000168528	SERINC2	serine incorporator 2
chr1	31869627	31869947	321	Distal Intergenic	31882412	31907527	25116	1	347735	uc021okm.1	-12465	ENSG00000168528	SERINC2	serine incorporator 2
chr1	31870798	31871077	280	Distal Intergenic	31882412	31907527	25116	1	347735	uc021okm.1	-11335	ENSG00000168528	SERINC2	serine incorporator 2
chr1	31883179	31883889	711	Promoter (<=1kb)	31883021	31907527	24507	1	347735	uc010ogg.2	158	ENSG00000168528	SERINC2	serine incorporator 2
chr1	31884735	31884977	243	Promoter (<=1kb)	31885963	31899166	13204	1	347735	uc009vtw.1	-986	ENSG00000168528	SERINC2	serine incorporator 2
chr1	31886359	31887310	952	Promoter (<=1kb)	31886660	31907527	20868	1	347735	uc001bsu.3	0	ENSG00000168528	SERINC2	serine incorporator 2
chr1	31895229	31896013	785	Intron (uc021okm.1/347735, intron 2 of 10)	31886660	31907527	20868	1	347735	uc010ogh.2	8569	ENSG00000168528	SERINC2	serine incorporator 2
chr1	31900508	31900866	359	Intron (uc021okm.1/347735, intron 7 of 10)	31886660	31907527	20868	1	347735	uc010ogh.2	13848	ENSG00000168528	SERINC2	serine incorporator 2
chr1	31917563	31917903	341	Distal Intergenic	31886660	31907527	20868	1	347735	uc010ogh.2	30903	ENSG00000168528	SERINC2	serine incorporator 2
chr1	32028175	32028432	258	Distal Intergenic	32042086	32046561	4476	1	64129	uc010ogi.1	-13654	ENSG00000142910	TINAGL1	tubulointerstitial nephritis antigen like 1
chr1	32029608	32029858	251	Distal Intergenic	32042086	32046561	4476	1	64129	uc010ogi.1	-12228	ENSG00000142910	TINAGL1	tubulointerstitial nephritis antigen like 1
chr1	32039459	32039676	218	Promoter (2-3kb)	32042086	32046561	4476	1	64129	uc010ogi.1	-2410	ENSG00000142910	TINAGL1	tubulointerstitial nephritis antigen like 1
chr1	32040416	32040670	255	Promoter (1-2kb)	32042086	32046561	4476	1	64129	uc010ogi.1	-1416	ENSG00000142910	TINAGL1	tubulointerstitial nephritis antigen like 1
chr1	32041920	32042230	311	Promoter (<=1kb)	32042086	32046561	4476	1	64129	uc010ogi.1	0	ENSG00000142910	TINAGL1	tubulointerstitial nephritis antigen like 1
chr1	32054235	32054712	478	Distal Intergenic	32043746	32053287	9542	1	64129	uc021oko.1	10489	ENSG00000142910	TINAGL1	tubulointerstitial nephritis antigen like 1
chr1	32055114	32055493	380	Distal Intergenic	32043746	32053287	9542	1	64129	uc021oko.1	11368	ENSG00000142910	TINAGL1	tubulointerstitial nephritis antigen like 1
chr1	32092869	32093272	404	3' UTR	32084652	32098119	13468	1	3061	uc010ogl.2	8217	ENSG00000121764	HCRTR1	hypocretin receptor 1
chr1	32166716	32167242	527	Promoter (2-3kb)	32117848	32164207	46360	2	1307	uc001btj.1	-2509	ENSG00000084636	COL16A1	collagen type XVI alpha 1 chain
chr1	32178006	32178677	672	Distal Intergenic	32144833	32169768	24936	2	1307	uc001btl.4	-8238	ENSG00000084636	COL16A1	collagen type XVI alpha 1 chain
chr1	32179985	32180432	448	Distal Intergenic	32144833	32169768	24936	2	1307	uc001btl.4	-10217	ENSG00000084636	COL16A1	collagen type XVI alpha 1 chain
chr1	32181134	32181492	359	Distal Intergenic	32144833	32169768	24936	2	1307	uc001btl.4	-11366	ENSG00000084636	COL16A1	collagen type XVI alpha 1 chain
chr1	32228461	32228895	435	Promoter (<=1kb)	32192718	32229648	36931	2	576	uc001btn.3	753	ENSG00000121753	ADGRB2	adhesion G protein-coupled receptor B2
chr1	32253928	32254514	587	Downstream (1-2kb)	32260097	32264232	4136	2	90853	uc001btw.1	9718	ENSG00000134668	SPOCD1	SPOC domain containing 1
chr1	32264490	32264889	400	Promoter (<=1kb)	32259348	32264372	5025	2	90853	uc021oks.1	-118	ENSG00000134668	SPOCD1	SPOC domain containing 1
chr1	32283149	32283371	223	Promoter (1-2kb)	32256031	32281580	25550	2	90853	uc001btv.3	-1569	ENSG00000134668	SPOCD1	SPOC domain containing 1
chr1	32402195	32402415	221	Promoter (1-2kb)	32372022	32403988	31967	2	8073	uc001bty.2	1573	ENSG00000184007	PTP4A2	protein tyrosine phosphatase type IVA, member 2
chr1	32404573	32404815	243	Promoter (<=1kb)	32372022	32403988	31967	2	8073	uc001bty.2	-585	ENSG00000184007	PTP4A2	protein tyrosine phosphatase type IVA, member 2
chr1	32408086	32408624	539	Distal Intergenic	32372022	32403988	31967	2	8073	uc001bty.2	-4098	ENSG00000184007	PTP4A2	protein tyrosine phosphatase type IVA, member 2
chr1	32409842	32410094	253	Distal Intergenic	32372022	32403988	31967	2	8073	uc001bty.2	-5854	ENSG00000184007	PTP4A2	protein tyrosine phosphatase type IVA, member 2
chr1	32420293	32420717	425	Distal Intergenic	32372022	32403988	31967	2	8073	uc001bty.2	-16305	ENSG00000184007	PTP4A2	protein tyrosine phosphatase type IVA, member 2
chr1	32421433	32421813	381	Distal Intergenic	32372022	32403988	31967	2	8073	uc001bty.2	-17445	ENSG00000184007	PTP4A2	protein tyrosine phosphatase type IVA, member 2
chr1	32479548	32479797	250	Promoter (<=1kb)	32479295	32526460	47166	1	10657	uc001buc.2	253	ENSG00000121774	KHDRBS1	KH RNA binding domain containing, signal transduction associated 1
chr1	32480244	32480780	537	Promoter (<=1kb)	32479295	32526460	47166	1	10657	uc001buc.2	949	ENSG00000121774	KHDRBS1	KH RNA binding domain containing, signal transduction associated 1
chr1	32517915	32518184	270	Intron (uc001buc.2/10657, intron 10 of 10)	32538503	32566163	27661	1	55116	uc010ogt.1	-20319	ENSG00000121775	TMEM39B	transmembrane protein 39B
chr1	32532077	32532342	266	Distal Intergenic	32538503	32566163	27661	1	55116	uc010ogt.1	-6161	ENSG00000121775	TMEM39B	transmembrane protein 39B
chr1	32573408	32573688	281	Promoter (<=1kb)	32573644	32642168	68525	1	23633	uc001bug.3	0	ENSG00000025800	KPNA6	karyopherin subunit alpha 6
chr1	32599122	32599513	392	Intron (uc001bug.3/23633, intron 1 of 13)	32608580	32642168	33589	1	23633	uc010ogy.2	-9067	ENSG00000025800	KPNA6	karyopherin subunit alpha 6
chr1	32645144	32645452	309	Promoter (<=1kb)	32645345	32663886	18542	1	200081	uc001bui.3	0	ENSG00000084652	TXLNA	taxilin alpha
chr1	32671519	32671844	326	Promoter (<=1kb)	32671236	32674288	3053	1	55721	uc010ogz.1	283	ENSG00000160051	IQCC	IQ motif containing C
chr1	32688270	32688740	471	Promoter (<=1kb)	32687959	32697205	9247	1	8668	uc009vuc.3	311	ENSG00000084623	EIF3I	eukaryotic translation initiation factor 3 subunit I
chr1	32701532	32702051	520	Intron (uc001but.3/339483, intron 1 of 3)	32697261	32706265	9005	2	339483	uc001but.3	4214	NA	MTMR9LP	myotubularin related protein 9-like, pseudogene
chr1	32756805	32757578	774	Promoter (<=1kb)	32757708	32793590	35883	1	3065	uc010ohd.1	-130	ENSG00000116478	HDAC1	histone deacetylase 1
chr1	32758119	32758618	500	Promoter (<=1kb)	32757993	32799224	41232	1	3065	uc010ohf.1	126	ENSG00000116478	HDAC1	histone deacetylase 1
chr1	32800948	32801457	510	Promoter (<=1kb)	32799430	32801840	2411	2	65108	uc001bvd.4	383	ENSG00000175130	MARCKSL1	MARCKS like 1
chr1	32816690	32817418	729	Distal Intergenic	32826871	32827844	974	2	100128071	uc021oku.1	10426	ENSG00000225828	FAM229A	family with sequence similarity 229 member A
chr1	32860667	32861066	400	Promoter (<=1kb)	32830776	32860062	29287	2	55108	uc001bvj.3	-605	ENSG00000160058	BSDC1	BSD domain containing 1
chr1	32913869	32914221	353	Distal Intergenic	32930658	33071542	140885	1	653121	uc001bvk.3	-16437	ENSG00000160062	ZBTB8A	zinc finger and BTB domain containing 8A
chr1	32965388	32965867	480	Intron (uc001bvk.3/653121, intron 4 of 9)	32930658	32953459	22802	1	728116	uc001bvl.4	34730	ENSG00000273274	ZBTB8B	zinc finger and BTB domain containing 8B
chr1	32966658	32966956	299	Intron (uc001bvk.3/653121, intron 4 of 9)	32930658	32953459	22802	1	728116	uc001bvl.4	36000	ENSG00000273274	ZBTB8B	zinc finger and BTB domain containing 8B
chr1	32985336	32985603	268	Intron (uc001bvk.3/653121, intron 4 of 9)	33004772	33066226	61455	1	653121	uc001bvm.3	-19169	ENSG00000160062	ZBTB8A	zinc finger and BTB domain containing 8A
chr1	32986032	32986361	330	Intron (uc001bvk.3/653121, intron 4 of 9)	33004772	33066226	61455	1	653121	uc001bvm.3	-18411	ENSG00000160062	ZBTB8A	zinc finger and BTB domain containing 8A
chr1	33005398	33005873	476	Promoter (<=1kb)	33004772	33071542	66771	1	653121	uc001bvn.3	626	ENSG00000160062	ZBTB8A	zinc finger and BTB domain containing 8A
chr1	33115795	33116471	677	Promoter (<=1kb)	33065773	33116185	50413	2	339487	uc001bvo.1	0	ENSG00000176261	ZBTB8OS	zinc finger and BTB domain containing 8 opposite strand
chr1	33116841	33117545	705	Promoter (<=1kb)	33116959	33151812	34854	1	5928	uc010ohk.2	0	ENSG00000162521	RBBP4	RB binding protein 4, chromatin remodeling factor
chr1	33117850	33118227	378	Promoter (<=1kb)	33116959	33151812	34854	1	5928	uc010ohk.2	891	ENSG00000162521	RBBP4	RB binding protein 4, chromatin remodeling factor
chr1	33177111	33177373	263	Distal Intergenic	33145507	33168361	22855	2	81493	uc010ohl.1	-8750	ENSG00000162520	SYNC	syncoilin, intermediate filament protein
chr1	33177748	33177997	250	Distal Intergenic	33145507	33168361	22855	2	81493	uc010ohl.1	-9387	ENSG00000162520	SYNC	syncoilin, intermediate filament protein
chr1	33178342	33178585	244	Distal Intergenic	33145507	33168361	22855	2	81493	uc010ohl.1	-9981	ENSG00000162520	SYNC	syncoilin, intermediate filament protein
chr1	33195819	33196130	312	Distal Intergenic	33207512	33240571	33060	1	57648	uc001bvu.1	-11382	ENSG00000162522	KIAA1522	KIAA1522
chr1	33206841	33208037	1197	Promoter (<=1kb)	33207512	33240571	33060	1	57648	uc001bvu.1	0	ENSG00000162522	KIAA1522	KIAA1522
chr1	33219570	33220062	493	Promoter (<=1kb)	33219687	33240571	20885	1	57648	uc010ohm.1	0	ENSG00000162522	KIAA1522	KIAA1522
chr1	33281858	33282226	369	Promoter (<=1kb)	33283043	33324480	41438	1	64766	uc001bvz.4	-817	ENSG00000116497	S100PBP	S100P binding protein
chr1	33283439	33284101	663	Promoter (<=1kb)	33240840	33283633	42794	2	8565	uc001bvy.1	0	ENSG00000134684	YARS	tyrosyl-tRNA synthetase
chr1	33366727	33367358	632	Promoter (<=1kb)	33360196	33366953	6758	2	113452	uc001bwi.1	0	ENSG00000121900	TMEM54	transmembrane protein 54
chr1	33399425	33399657	233	Downstream (2-3kb)	33402050	33430286	28237	2	127544	uc001bwm.4	30629	ENSG00000116514	RNF19B	ring finger protein 19B
chr1	33419626	33419850	225	Intron (uc001bwm.4/127544, intron 1 of 8)	33402050	33430286	28237	2	127544	uc001bwm.4	10436	ENSG00000116514	RNF19B	ring finger protein 19B
chr1	33429405	33429863	459	Promoter (<=1kb)	33402050	33430286	28237	2	127544	uc001bwm.4	423	ENSG00000116514	RNF19B	ring finger protein 19B
chr1	33430184	33430427	244	Promoter (<=1kb)	33402050	33430286	28237	2	127544	uc001bwm.4	0	ENSG00000116514	RNF19B	ring finger protein 19B
chr1	33438692	33439040	349	Distal Intergenic	33402050	33430286	28237	2	127544	uc010ohp.2	-8406	ENSG00000116514	RNF19B	ring finger protein 19B
chr1	33463108	33463337	230	Intron (uc001bwn.3/uc001bwn.3, intron 1 of 1)	33402050	33430286	28237	2	127544	uc010ohp.2	-32822	ENSG00000116514	RNF19B	ring finger protein 19B
chr1	33501259	33501485	227	Promoter (1-2kb)	33473541	33502512	28972	2	204	uc001bwo.2	1027	ENSG00000004455	AK2	adenylate kinase 2
chr1	33502188	33502620	433	Promoter (<=1kb)	33473541	33502512	28972	2	204	uc001bwo.2	0	ENSG00000004455	AK2	adenylate kinase 2
chr1	33516022	33516235	214	Distal Intergenic	33476826	33502512	25687	2	204	uc010ohr.2	-13510	ENSG00000004455	AK2	adenylate kinase 2
chr1	33520652	33520872	221	Distal Intergenic	33476826	33502512	25687	2	204	uc010ohr.2	-18140	ENSG00000004455	AK2	adenylate kinase 2
chr1	33564074	33564561	488	Intron (uc001bwr.3/113451, intron 10 of 11)	33547779	33585995	38217	1	113451	uc009vug.3	16295	ENSG00000142920	AZIN2	antizyme inhibitor 2
chr1	33564882	33565998	1117	Intron (uc001bwr.3/113451, intron 10 of 11)	33547779	33585995	38217	1	113451	uc009vug.3	17103	ENSG00000142920	AZIN2	antizyme inhibitor 2
chr1	33592509	33593454	946	Distal Intergenic	33547779	33585995	38217	1	113451	uc009vug.3	44730	ENSG00000142920	AZIN2	antizyme inhibitor 2
chr1	33647208	33647803	596	Promoter (<=1kb)	33611003	33647671	36669	2	55223	uc001bxb.3	0	ENSG00000116525	TRIM62	tripartite motif containing 62
chr1	33722770	33723163	394	Promoter (<=1kb)	33722174	33766320	44147	1	149076	uc001bxc.1	596	ENSG00000160094	ZNF362	zinc finger protein 362
chr1	33807938	33808236	299	Intron (uc001bxe.1/1912, intron 1 of 6)	33789224	33815499	26276	2	1912	uc001bxe.1	7263	ENSG00000134686	PHC2	polyhomeotic homolog 2
chr1	33810206	33810464	259	Intron (uc001bxe.1/1912, intron 1 of 6)	33789224	33815499	26276	2	1912	uc001bxe.1	5035	ENSG00000134686	PHC2	polyhomeotic homolog 2
chr1	33813564	33813923	360	Promoter (1-2kb)	33789224	33815499	26276	2	1912	uc001bxe.1	1576	ENSG00000134686	PHC2	polyhomeotic homolog 2
chr1	33814778	33815186	409	Promoter (<=1kb)	33789224	33815499	26276	2	1912	uc001bxe.1	313	ENSG00000134686	PHC2	polyhomeotic homolog 2
chr1	33816032	33816552	521	Promoter (<=1kb)	33789224	33815499	26276	2	1912	uc001bxf.1	-533	ENSG00000134686	PHC2	polyhomeotic homolog 2
chr1	33824870	33825101	232	Intron (uc001bxg.1/1912, intron 6 of 13)	33789224	33815499	26276	2	1912	uc001bxf.1	-9371	ENSG00000134686	PHC2	polyhomeotic homolog 2
chr1	33830771	33831506	736	Intron (uc001bxg.1/1912, intron 6 of 13)	33789224	33841194	51971	2	1912	uc001bxg.1	9688	ENSG00000134686	PHC2	polyhomeotic homolog 2
chr1	33896069	33896286	218	Promoter (<=1kb)	33789224	33896216	106993	2	1912	uc009vuh.1	0	ENSG00000134686	PHC2	polyhomeotic homolog 2
chr1	33899023	33899441	419	Promoter (2-3kb)	33832717	33896615	63899	2	1912	uc001bxi.1	-2408	ENSG00000134686	PHC2	polyhomeotic homolog 2
chr1	33938250	33938607	358	Promoter (<=1kb)	33938252	33958212	19961	1	7579	uc001bxk.2	0	ENSG00000121903	ZSCAN20	zinc finger and SCAN domain containing 20
chr1	35127363	35127613	251	Distal Intergenic	35220648	35224113	3466	1	2709	uc001bxu.4	-93035	ENSG00000189280	GJB5	gap junction protein beta 5
chr1	35246547	35247426	880	Promoter (<=1kb)	35246790	35251967	5178	1	2707	uc001bxx.3	0	ENSG00000188910	GJB3	gap junction protein beta 3
chr1	35325381	35325780	400	Promoter (<=1kb)	35315963	35325417	9455	2	113444	uc001byb.3	0	ENSG00000163866	SMIM12	small integral membrane protein 12
chr1	35496483	35496721	239	Promoter (<=1kb)	35449368	35497291	47924	2	9204	uc001byf.1	570	ENSG00000163867	ZMYM6	zinc finger MYM-type containing 6
chr1	35496998	35497752	755	Promoter (<=1kb)	35449368	35497291	47924	2	9204	uc001byf.1	0	ENSG00000163867	ZMYM6	zinc finger MYM-type containing 6
chr1	35512785	35513032	248	Distal Intergenic	35482851	35497569	14719	2	9204	uc001byk.2	-15216	ENSG00000163867	ZMYM6	zinc finger MYM-type containing 6
chr1	35544615	35544845	231	Promoter (<=1kb)	35544972	35566700	21729	1	79830	uc001byl.1	-127	ENSG00000197056	ZMYM1	zinc finger MYM-type containing 1
chr1	35545204	35546011	808	Promoter (<=1kb)	35544972	35581455	36484	1	79830	uc010ohu.2	232	ENSG00000197056	ZMYM1	zinc finger MYM-type containing 1
chr1	35656617	35657648	1032	Promoter (1-2kb)	35649201	35658743	9543	2	6421	uc001bys.3	1095	ENSG00000116560	SFPQ	splicing factor proline and glutamine rich
chr1	35657974	35658189	216	Promoter (<=1kb)	35649201	35658743	9543	2	6421	uc001bys.3	554	ENSG00000116560	SFPQ	splicing factor proline and glutamine rich
chr1	35659052	35659370	319	Promoter (<=1kb)	35649201	35658743	9543	2	6421	uc001bys.3	-309	ENSG00000116560	SFPQ	splicing factor proline and glutamine rich
chr1	36022758	36024375	1618	Promoter (<=1kb)	36023393	36032380	8988	1	23154	uc001bza.3	0	ENSG00000020129	NCDN	neurochondrin
chr1	36038947	36039359	413	Promoter (<=1kb)	36038971	36060927	21957	1	339488	uc010ohy.2	0	ENSG00000116819	TFAP2E	transcription factor AP-2 epsilon
chr1	36106917	36108544	1628	Promoter (<=1kb)	36035413	36107445	72033	2	5690	uc001bzd.2	0	ENSG00000126067	PSMB2	proteasome subunit beta 2
chr1	36164906	36165117	212	Distal Intergenic	36179477	36184790	5314	2	127703	uc001bzh.1	19673	ENSG00000142686	C1orf216	chromosome 1 open reading frame 216
chr1	36234415	36235483	1069	Promoter (<=1kb)	36197713	36235551	37839	2	63967	uc001bzi.3	68	ENSG00000092853	CLSPN	claspin
chr1	36273300	36273537	238	Promoter (<=1kb)	36273828	36323490	49663	1	192670	uc001bzj.2	-291	ENSG00000134698	AGO4	argonaute 4, RISC catalytic component
chr1	36348499	36349609	1111	Promoter (<=1kb)	36348810	36389899	41090	1	26523	uc001bzl.3	0	ENSG00000092847	AGO1	argonaute 1, RISC catalytic component
chr1	36396125	36396826	702	Promoter (<=1kb)	36396319	36449010	52692	1	192669	uc001bzn.1	0	ENSG00000126070	AGO3	argonaute 3, RISC catalytic component
chr1	36554313	36555014	702	Promoter (<=1kb)	36554453	36559533	5081	1	54936	uc001bzt.3	0	ENSG00000116863	ADPRHL2	ADP-ribosylhydrolase like 2
chr1	36565411	36565908	498	Promoter (<=1kb)	36560844	36565850	5007	2	1296	uc001bzv.2	0	ENSG00000171812	COL8A2	collagen type VIII alpha 2 chain
chr1	36614763	36616195	1433	Promoter (<=1kb)	36602170	36615115	12946	2	27095	uc001bzx.4	0	ENSG00000054116	TRAPPC3	trafficking protein particle complex 3
chr1	36621733	36622857	1125	Promoter (<=1kb)	36621803	36646441	24639	1	55700	uc001bzz.3	0	ENSG00000116871	MAP7D1	MAP7 domain containing 1
chr1	36626569	36626873	305	Intron (uc001bzz.3/55700, intron 1 of 16)	36621803	36646441	24639	1	55700	uc001cab.3	4766	ENSG00000116871	MAP7D1	MAP7 domain containing 1
chr1	36690798	36691477	680	Promoter (<=1kb)	36690017	36770957	80941	1	9967	uc001caf.4	781	ENSG00000054118	THRAP3	thyroid hormone receptor associated protein 3
chr1	36808284	36808534	251	3' UTR	36805231	36826941	21711	2	83931	uc001can.1	18407	ENSG00000196182	STK40	serine/threonine kinase 40
chr1	36808820	36809103	284	Exon (uc001cak.1/83931, exon 11 of 12)	36805231	36826941	21711	2	83931	uc001can.1	17838	ENSG00000196182	STK40	serine/threonine kinase 40
chr1	36815805	36817534	1730	Intron (uc001cak.1/83931, intron 7 of 11)	36805231	36826941	21711	2	83931	uc001can.1	9407	ENSG00000196182	STK40	serine/threonine kinase 40
chr1	36817961	36818826	866	Intron (uc001cak.1/83931, intron 7 of 11)	36805231	36826941	21711	2	83931	uc001can.1	8115	ENSG00000196182	STK40	serine/threonine kinase 40
chr1	36839141	36839406	266	Intron (uc001cak.1/83931, intron 1 of 11)	36805225	36851485	46261	2	83931	uc001cak.1	12079	ENSG00000196182	STK40	serine/threonine kinase 40
chr1	36840464	36840692	229	Intron (uc001cak.1/83931, intron 1 of 11)	36805225	36851485	46261	2	83931	uc001cak.1	10793	ENSG00000196182	STK40	serine/threonine kinase 40
chr1	36852248	36852620	373	Promoter (<=1kb)	36805225	36851485	46261	2	83931	uc001cam.1	-763	ENSG00000196182	STK40	serine/threonine kinase 40
chr1	36863239	36863666	428	Promoter (<=1kb)	36859031	36863493	4463	2	84967	uc001cao.1	0	ENSG00000181817	LSM10	LSM10, U7 small nuclear RNA associated
chr1	36886329	36886595	267	Intron (uc001caq.3/127700, intron 7 of 9)	36859031	36863493	4463	2	84967	uc001cao.1	-22836	ENSG00000181817	LSM10	LSM10, U7 small nuclear RNA associated
chr1	36915914	36916155	242	Promoter (<=1kb)	36883507	36916086	32580	2	127700	uc001caq.3	0	ENSG00000116885	OSCP1	organic solute carrier partner 1
chr1	36929739	36930075	337	Promoter (<=1kb)	36921362	36930040	8679	2	64960	uc001cas.2	0	ENSG00000116898	MRPS15	mitochondrial ribosomal protein S15
chr1	37009859	37010085	227	Distal Intergenic	36931644	36948915	17272	2	1441	uc001cax.2	-60944	ENSG00000119535	CSF3R	colony stimulating factor 3 receptor
chr1	37940260	37940510	251	Promoter (<=1kb)	37940119	37949978	9860	1	80149	uc001cbb.4	141	ENSG00000163874	ZC3H12A	zinc finger CCCH-type containing 12A
chr1	37942163	37942518	356	Promoter (2-3kb)	37940119	37949978	9860	1	80149	uc001cbb.4	2044	ENSG00000163874	ZC3H12A	zinc finger CCCH-type containing 12A
chr1	37942912	37943265	354	Promoter (2-3kb)	37945751	37949976	4226	1	80149	uc001cbc.1	-2486	ENSG00000163874	ZC3H12A	zinc finger CCCH-type containing 12A
chr1	37944854	37945326	473	Promoter (<=1kb)	37945751	37949976	4226	1	80149	uc001cbc.1	-425	ENSG00000163874	ZC3H12A	zinc finger CCCH-type containing 12A
chr1	37964818	37965038	221	Promoter (1-2kb)	37966536	37966595	60	2	100847010	uc031pma.1	1557	ENSG00000263675	MIR5581	microRNA 5581
chr1	37980138	37980695	558	Promoter (<=1kb)	37955561	37980420	24860	2	64769	uc001cbe.2	0	ENSG00000163875	MEAF6	MYST/Esa1 associated factor 6
chr1	37999959	38000367	409	3' UTR	37955561	37980420	24860	2	64769	uc031plz.1	-19539	ENSG00000163875	MEAF6	MYST/Esa1 associated factor 6
chr1	38042373	38042630	258	Intron (uc001cbk.3/29889, intron 8 of 15)	38032413	38061586	29174	2	29889	uc001cbk.3	18956	ENSG00000134697	GNL2	G protein nucleolar 2
chr1	38061374	38062088	715	Promoter (<=1kb)	38032413	38061586	29174	2	29889	uc001cbk.3	0	ENSG00000134697	GNL2	G protein nucleolar 2
chr1	38068831	38069070	240	Distal Intergenic	38049176	38061586	12411	2	29889	uc009vve.2	-7245	ENSG00000134697	GNL2	G protein nucleolar 2
chr1	38157116	38157452	337	Promoter (<=1kb)	38151945	38157888	5944	2	54955	uc001cbq.1	436	ENSG00000116922	C1orf109	chromosome 1 open reading frame 109
chr1	38157984	38158499	516	Promoter (<=1kb)	38158073	38175391	17319	1	55143	uc001cbr.4	0	ENSG00000134690	CDCA8	cell division cycle associated 8
chr1	38159130	38159360	231	Promoter (<=1kb)	38158526	38171239	12714	1	55143	uc010oih.1	604	ENSG00000134690	CDCA8	cell division cycle associated 8
chr1	38273292	38273537	246	Promoter (<=1kb)	38273473	38275126	1654	1	127687	uc001ccd.2	0	ENSG00000197982	C1orf122	chromosome 1 open reading frame 122
chr1	38325423	38325697	275	Promoter (<=1kb)	38287793	38325292	37500	2	4520	uc009vvj.1	-131	ENSG00000188786	MTF1	metal regulatory transcription factor 1
chr1	38330942	38331307	366	Intron (uc001ccf.1/3633, intron 16 of 17)	38287793	38325292	37500	2	4520	uc009vvj.1	-5650	ENSG00000188786	MTF1	metal regulatory transcription factor 1
chr1	38396137	38396557	421	Promoter (<=1kb)	38326369	38397421	71053	2	3633	uc001ccf.1	864	ENSG00000204084	INPP5B	inositol polyphosphate-5-phosphatase B
chr1	38397574	38398598	1025	Promoter (<=1kb)	38326369	38397421	71053	2	3633	uc001ccf.1	-153	ENSG00000204084	INPP5B	inositol polyphosphate-5-phosphatase B
chr1	38424355	38424818	464	Intron (uc001cci.3/10946, intron 16 of 16)	38326369	38412729	86361	2	3633	uc001ccg.1	-11626	ENSG00000204084	INPP5B	inositol polyphosphate-5-phosphatase B
chr1	38455083	38455308	226	Promoter (<=1kb)	38422652	38455761	33110	2	10946	uc001cci.3	453	ENSG00000183431	SF3A3	splicing factor 3a subunit 3
chr1	38455542	38456132	591	Promoter (<=1kb)	38422652	38455761	33110	2	10946	uc001cci.3	0	ENSG00000183431	SF3A3	splicing factor 3a subunit 3
chr1	38462171	38462410	240	Downstream (<1kb)	38422652	38455761	33110	2	10946	uc010oik.2	-6410	ENSG00000183431	SF3A3	splicing factor 3a subunit 3
chr1	38466251	38466776	526	Intron (uc001cck.3/2275, intron 1 of 5)	38463409	38471186	7778	2	2275	uc009vvl.2	4410	ENSG00000183386	FHL3	four and a half LIM domains 3
chr1	38470620	38471118	499	Promoter (<=1kb)	38463409	38471186	7778	2	2275	uc009vvl.2	68	ENSG00000183386	FHL3	four and a half LIM domains 3
chr1	38478075	38478613	539	Promoter (<=1kb)	38478384	38490497	12114	1	51118	uc001ccn.4	0	ENSG00000183520	UTP11	UTP11, small subunit processome component
chr1	39201430	39201753	324	Distal Intergenic	39303869	39325495	21627	2	64121	uc001ccq.3	123742	ENSG00000116954	RRAGC	Ras related GTP binding C
chr1	39300869	39301233	365	Downstream (2-3kb)	39303869	39325495	21627	2	64121	uc001ccq.3	24262	ENSG00000116954	RRAGC	Ras related GTP binding C
chr1	39324887	39326443	1557	Promoter (<=1kb)	39303869	39325495	21627	2	64121	uc001ccq.3	0	ENSG00000116954	RRAGC	Ras related GTP binding C
chr1	39339154	39339402	249	Promoter (<=1kb)	39328162	39339050	10889	2	26292	uc001ccs.3	-104	ENSG00000214114	MYCBP	MYC binding protein
chr1	39407319	39407686	368	Promoter (<=1kb)	39351479	39407456	55978	2	54933	uc001ccu.1	0	ENSG00000158315	RHBDL2	rhomboid like 2
chr1	39424089	39425057	969	Distal Intergenic	39381175	39407456	26282	2	54933	uc001ccv.3	-16633	ENSG00000158315	RHBDL2	rhomboid like 2
chr1	39425704	39425928	225	Distal Intergenic	39381175	39407456	26282	2	54933	uc001ccv.3	-18248	ENSG00000158315	RHBDL2	rhomboid like 2
chr1	39427105	39427384	280	Distal Intergenic	39381175	39407456	26282	2	54933	uc001ccv.3	-19649	ENSG00000158315	RHBDL2	rhomboid like 2
chr1	39427825	39428138	314	Distal Intergenic	39381175	39407456	26282	2	54933	uc001ccv.3	-20369	ENSG00000158315	RHBDL2	rhomboid like 2
chr1	39452689	39452921	233	Distal Intergenic	39456916	39471737	14822	1	79647	uc001ccw.3	-3995	ENSG00000174574	AKIRIN1	akirin 1
chr1	39456914	39457328	415	Promoter (<=1kb)	39456916	39471737	14822	1	79647	uc001ccw.3	0	ENSG00000174574	AKIRIN1	akirin 1
chr1	39457897	39458494	598	Promoter (<=1kb)	39456916	39471737	14822	1	79647	uc010oiq.2	981	ENSG00000174574	AKIRIN1	akirin 1
chr1	39491852	39492853	1002	Promoter (<=1kb)	39491967	39500308	8342	1	4725	uc001ccx.3	0	ENSG00000168653	NDUFS5	NADH:ubiquinone oxidoreductase subunit S5
chr1	39570165	39570380	216	Intron (uc001cdc.2/23499, intron 1 of 61)	39587985	39901433	313449	1	23499	uc001cda.1	-17605	ENSG00000127603	MACF1	microtubule-actin crosslinking factor 1
chr1	39570624	39571154	531	Intron (uc001cdc.2/23499, intron 1 of 61)	39587985	39901433	313449	1	23499	uc001cda.1	-16831	ENSG00000127603	MACF1	microtubule-actin crosslinking factor 1
chr1	39571500	39571836	337	Intron (uc001cdc.2/23499, intron 1 of 61)	39587985	39901433	313449	1	23499	uc001cda.1	-16149	ENSG00000127603	MACF1	microtubule-actin crosslinking factor 1
chr1	39573194	39573596	403	Intron (uc001cdc.2/23499, intron 1 of 61)	39587985	39901433	313449	1	23499	uc001cda.1	-14389	ENSG00000127603	MACF1	microtubule-actin crosslinking factor 1
chr1	39596635	39596845	211	Intron (uc001cdc.2/23499, intron 1 of 61)	39587985	39901433	313449	1	23499	uc001cda.1	8650	ENSG00000127603	MACF1	microtubule-actin crosslinking factor 1
chr1	39598184	39598665	482	Intron (uc001cdc.2/23499, intron 1 of 61)	39587985	39901433	313449	1	23499	uc001cda.1	10199	ENSG00000127603	MACF1	microtubule-actin crosslinking factor 1
chr1	39633353	39633598	246	Intron (uc001cdc.2/23499, intron 1 of 61)	39670423	39748740	78318	1	23499	uc010oit.1	-36825	ENSG00000127603	MACF1	microtubule-actin crosslinking factor 1
chr1	39645757	39646009	253	Intron (uc001cdc.2/23499, intron 1 of 61)	39670423	39748740	78318	1	23499	uc010oit.1	-24414	ENSG00000127603	MACF1	microtubule-actin crosslinking factor 1
chr1	39650675	39651192	518	Intron (uc001cdc.2/23499, intron 1 of 61)	39670423	39748740	78318	1	23499	uc010oit.1	-19231	ENSG00000127603	MACF1	microtubule-actin crosslinking factor 1
chr1	39657877	39658130	254	Intron (uc001cdc.2/23499, intron 1 of 61)	39670423	39748740	78318	1	23499	uc010oit.1	-12293	ENSG00000127603	MACF1	microtubule-actin crosslinking factor 1
chr1	39658475	39658750	276	Intron (uc001cdc.2/23499, intron 1 of 61)	39670423	39748740	78318	1	23499	uc010oit.1	-11673	ENSG00000127603	MACF1	microtubule-actin crosslinking factor 1
chr1	39671568	39672119	552	Promoter (1-2kb)	39670423	39748740	78318	1	23499	uc010oit.1	1145	ENSG00000127603	MACF1	microtubule-actin crosslinking factor 1
chr1	39679422	39680024	603	Intron (uc001cdc.2/23499, intron 1 of 61)	39670423	39748740	78318	1	23499	uc010oit.1	8999	ENSG00000127603	MACF1	microtubule-actin crosslinking factor 1
chr1	39852992	39853301	310	Exon (uc001cdc.2/23499, exon 51 of 62)	39875176	39882154	6979	1	643314	uc009vvt.1	-21875	ENSG00000127603	KIAA0754	KIAA0754
chr1	39861186	39861477	292	Intron (uc001cdc.2/23499, intron 51 of 61)	39875176	39882154	6979	1	643314	uc009vvt.1	-13699	ENSG00000127603	KIAA0754	KIAA0754
chr1	39864042	39865158	1117	Intron (uc001cdc.2/23499, intron 51 of 61)	39875176	39882154	6979	1	643314	uc009vvt.1	-10018	ENSG00000127603	KIAA0754	KIAA0754
chr1	39873316	39873762	447	Promoter (1-2kb)	39875176	39882154	6979	1	643314	uc009vvt.1	-1414	ENSG00000127603	KIAA0754	KIAA0754
chr1	39874014	39874968	955	Promoter (<=1kb)	39875176	39882154	6979	1	643314	uc009vvt.1	-208	ENSG00000127603	KIAA0754	KIAA0754
chr1	39875207	39875495	289	Promoter (<=1kb)	39875176	39882154	6979	1	643314	uc009vvt.1	31	ENSG00000127603	KIAA0754	KIAA0754
chr1	39876546	39876900	355	Promoter (1-2kb)	39875176	39882154	6979	1	643314	uc009vvt.1	1370	ENSG00000127603	KIAA0754	KIAA0754
chr1	39957017	39957259	243	Promoter (<=1kb)	39957318	39995541	38224	1	353500	uc001cdi.3	-59	ENSG00000183682	BMP8A	bone morphogenetic protein 8a
chr1	40006537	40006781	245	Intron (uc001cdk.3/728448, intron 7 of 8)	39987952	39991357	3406	2	728448	uc001cdj.2	-15180	NA	PPIEL	peptidylprolyl isomerase E like pseudogene
chr1	40040873	40041412	540	Promoter (1-2kb)	40026485	40042521	16037	2	8761	uc001cdl.2	1109	ENSG00000090621	PABPC4	poly(A) binding protein cytoplasmic 4
chr1	40041716	40042908	1193	Promoter (<=1kb)	40026485	40042521	16037	2	8761	uc001cdl.2	0	ENSG00000090621	PABPC4	poly(A) binding protein cytoplasmic 4
chr1	40157027	40157278	252	Promoter (<=1kb)	40144645	40157089	12445	2	51440	uc001cdr.3	0	ENSG00000116983	HPCAL4	hippocalcin like 4
chr1	40167506	40167721	216	Distal Intergenic	40144645	40157089	12445	2	51440	uc010oix.2	-10417	ENSG00000116983	HPCAL4	hippocalcin like 4
chr1	40194651	40194903	253	Distal Intergenic	40204517	40222441	17925	1	10450	uc001cds.2	-9614	ENSG00000084072	PPIE	peptidylprolyl isomerase E
chr1	40204601	40204820	220	Promoter (<=1kb)	40204517	40229586	25070	1	10450	uc001cdw.3	84	ENSG00000084072	PPIE	peptidylprolyl isomerase E
chr1	40265929	40266166	238	Distal Intergenic	40229223	40254533	25311	2	656	uc001cea.1	-11396	ENSG00000116985	BMP8B	bone morphogenetic protein 8b
chr1	40348893	40349142	250	Promoter (<=1kb)	40306706	40349177	42472	2	54802	uc001cek.3	35	ENSG00000043514	TRIT1	tRNA isopentenyltransferase 1
chr1	40358278	40358943	666	Downstream (2-3kb)	40361096	40367687	6592	2	4610	uc001cer.2	8744	ENSG00000116990	MYCL	MYCL proto-oncogene, bHLH transcription factor
chr1	40366525	40367418	894	Promoter (<=1kb)	40361096	40367687	6592	2	4610	uc001cer.2	269	ENSG00000116990	MYCL	MYCL proto-oncogene, bHLH transcription factor
chr1	40420534	40421019	486	Promoter (<=1kb)	40420784	40434417	13634	1	84879	uc010ojb.1	0	ENSG00000168389	MFSD2A	major facilitator superfamily domain containing 2A
chr1	40626621	40627251	631	Promoter (<=1kb)	40627041	40706593	79553	1	6018	uc001cfc.4	0	ENSG00000117000	RLF	rearranged L-myc fusion
chr1	40627874	40628206	333	Promoter (<=1kb)	40627041	40706593	79553	1	6018	uc001cfc.4	833	ENSG00000117000	RLF	rearranged L-myc fusion
chr1	40629373	40629608	236	Promoter (2-3kb)	40627041	40706593	79553	1	6018	uc001cfc.4	2332	ENSG00000117000	RLF	rearranged L-myc fusion
chr1	40707875	40708141	267	Distal Intergenic	40713573	40717365	3793	1	127391	uc001cfe.2	-5432	ENSG00000188800	TMCO2	transmembrane and coiled-coil domains 2
chr1	40709131	40709413	283	Distal Intergenic	40713573	40717365	3793	1	127391	uc001cfe.2	-4160	ENSG00000188800	TMCO2	transmembrane and coiled-coil domains 2
chr1	40723413	40723988	576	Promoter (<=1kb)	40723722	40759856	36135	1	10269	uc001cfg.4	0	ENSG00000084073	ZMPSTE24	zinc metallopeptidase STE24
chr1	40780811	40781098	288	Promoter (1-2kb)	40766163	40782981	16819	2	1298	uc001cfh.1	1883	ENSG00000049089	COL9A2	collagen type IX alpha 2 chain
chr1	40782173	40782576	404	Promoter (<=1kb)	40766163	40782981	16819	2	1298	uc001cfh.1	405	ENSG00000049089	COL9A2	collagen type IX alpha 2 chain
chr1	40839527	40839864	338	Promoter (<=1kb)	40839378	40888998	49621	1	64744	uc001cfj.3	149	ENSG00000084070	SMAP2	small ArfGAP2
chr1	40916104	40916336	233	Promoter (<=1kb)	40916337	40929390	13054	1	65243	uc001cfn.2	-1	ENSG00000187801	ZFP69B	ZFP69 zinc finger protein B
chr1	40916950	40917169	220	Promoter (<=1kb)	40916337	40929390	13054	1	65243	uc001cfn.2	613	ENSG00000187801	ZFP69B	ZFP69 zinc finger protein B
chr1	40973881	40974572	692	Promoter (<=1kb)	40974433	40982214	7782	1	64789	uc001cfp.3	0	ENSG00000164002	EXO5	exonuclease 5
chr1	40997259	40997697	439	Promoter (<=1kb)	40997233	41013841	16609	1	127396	uc001cft.2	26	ENSG00000117010	ZNF684	zinc finger protein 684
chr1	41157357	41158135	779	Promoter (<=1kb)	41154752	41157933	3182	2	100130557	uc010ojl.1	0	NA	NFYC-AS1	NFYC antisense RNA 1
chr1	41174804	41175022	219	Promoter (<=1kb)	41175038	41237276	62239	1	4802	uc001cgb.3	-16	ENSG00000066136	NFYC	nuclear transcription factor Y subunit gamma
chr1	41247864	41248391	528	Promoter (1-2kb)	41249684	41306124	56441	1	9132	uc001cgh.2	-1293	ENSG00000117013	KCNQ4	potassium voltage-gated channel subfamily Q member 4
chr1	41249136	41249494	359	Promoter (<=1kb)	41249684	41306124	56441	1	9132	uc001cgh.2	-190	ENSG00000117013	KCNQ4	potassium voltage-gated channel subfamily Q member 4
chr1	41329125	41329502	378	Promoter (1-2kb)	41326728	41328018	1291	2	163732	uc001cgj.3	-1107	ENSG00000179862	CITED4	Cbp/p300 interacting transactivator with Glu/Asp rich carboxy-terminal domain 4
chr1	41342662	41343083	422	Distal Intergenic	41326728	41328018	1291	2	163732	uc001cgj.3	-14644	ENSG00000179862	CITED4	Cbp/p300 interacting transactivator with Glu/Asp rich carboxy-terminal domain 4
chr1	41343407	41343812	406	Distal Intergenic	41326728	41328018	1291	2	163732	uc001cgj.3	-15389	ENSG00000179862	CITED4	Cbp/p300 interacting transactivator with Glu/Asp rich carboxy-terminal domain 4
chr1	41434118	41434551	434	Distal Intergenic	41445007	41478235	33229	1	1503	uc001cgk.4	-10456	ENSG00000171793	CTPS1	CTP synthase 1
chr1	41442652	41442924	273	Promoter (2-3kb)	41445007	41478235	33229	1	1503	uc001cgk.4	-2083	ENSG00000171793	CTPS1	CTP synthase 1
chr1	41445700	41446153	454	Promoter (<=1kb)	41445007	41478235	33229	1	1503	uc010ojo.2	693	ENSG00000171793	CTPS1	CTP synthase 1
chr1	41446628	41446964	337	Promoter (<=1kb)	41447601	41462029	14429	1	1503	uc010ojp.1	-637	ENSG00000171793	CTPS1	CTP synthase 1
chr1	41707130	41707665	536	Promoter (<=1kb)	41492871	41707815	214945	2	22955	uc001cgq.3	150	ENSG00000010803	SCMH1	Scm polycomb group protein homolog 1
chr1	41711695	41711916	222	Distal Intergenic	41492871	41707815	214945	2	22955	uc001cgt.3	-3880	ENSG00000010803	SCMH1	Scm polycomb group protein homolog 1
chr1	41791591	41791871	281	Distal Intergenic	41492871	41707815	214945	2	22955	uc001cgt.3	-83776	ENSG00000010803	SCMH1	Scm polycomb group protein homolog 1
chr1	41819556	41819803	248	Distal Intergenic	41492871	41707815	214945	2	22955	uc001cgt.3	-111741	ENSG00000010803	SCMH1	Scm polycomb group protein homolog 1
chr1	41826937	41827795	859	Distal Intergenic	41492871	41707815	214945	2	22955	uc001cgt.3	-119122	ENSG00000010803	SCMH1	Scm polycomb group protein homolog 1
chr1	41846766	41847023	258	Distal Intergenic	41944446	41949874	5429	2	1907	uc001cgu.3	102851	ENSG00000127129	EDN2	endothelin 2
chr1	41847977	41848219	243	Distal Intergenic	41944446	41949874	5429	2	1907	uc001cgu.3	101655	ENSG00000127129	EDN2	endothelin 2
chr1	41884641	41885045	405	Distal Intergenic	41944446	41949874	5429	2	1907	uc001cgu.3	64829	ENSG00000127129	EDN2	endothelin 2
chr1	41897873	41898111	239	Distal Intergenic	41944446	41949874	5429	2	1907	uc001cgu.3	51763	ENSG00000127129	EDN2	endothelin 2
chr1	41898421	41898925	505	Distal Intergenic	41944446	41949874	5429	2	1907	uc001cgu.3	50949	ENSG00000127129	EDN2	endothelin 2
chr1	41948093	41949005	913	Promoter (<=1kb)	41944446	41949874	5429	2	1907	uc001cgu.3	869	ENSG00000127129	EDN2	endothelin 2
chr1	41949933	41950311	379	Promoter (<=1kb)	41944446	41950344	5899	2	1907	uc001cgx.3	33	ENSG00000127129	EDN2	endothelin 2
chr1	41950523	41950784	262	Promoter (<=1kb)	41944446	41950344	5899	2	1907	uc001cgx.3	-179	ENSG00000127129	EDN2	endothelin 2
chr1	41951200	41951579	380	Promoter (<=1kb)	41944446	41950344	5899	2	1907	uc001cgx.3	-856	ENSG00000127129	EDN2	endothelin 2
chr1	41961747	41962638	892	Distal Intergenic	41944446	41950344	5899	2	1907	uc001cgx.3	-11403	ENSG00000127129	EDN2	endothelin 2
chr1	41964118	41964604	487	Distal Intergenic	41944446	41950344	5899	2	1907	uc001cgx.3	-13774	ENSG00000127129	EDN2	endothelin 2
chr1	41965907	41966159	253	Distal Intergenic	41944446	41950344	5899	2	1907	uc001cgx.3	-15563	ENSG00000127129	EDN2	endothelin 2
chr1	41969566	41970144	579	Downstream (1-2kb)	41944446	41950344	5899	2	1907	uc001cgx.3	-19222	ENSG00000127129	EDN2	endothelin 2
chr1	42087897	42088647	751	Intron (uc001cgz.4/59269, intron 3 of 8)	41972036	42050989	78954	2	59269	uc001cgy.3	-36908	ENSG00000127124	HIVEP3	human immunodeficiency virus type I enhancer binding protein 3
chr1	42095311	42095536	226	Intron (uc001cgz.4/59269, intron 2 of 8)	41972036	42050989	78954	2	59269	uc001cgy.3	-44322	ENSG00000127124	HIVEP3	human immunodeficiency virus type I enhancer binding protein 3
chr1	42115769	42116020	252	Intron (uc001cgz.4/59269, intron 2 of 8)	41972036	42050989	78954	2	59269	uc001cgy.3	-64780	ENSG00000127124	HIVEP3	human immunodeficiency virus type I enhancer binding protein 3
chr1	42127468	42127807	340	Intron (uc001cgz.4/59269, intron 2 of 8)	41972036	42050989	78954	2	59269	uc001cgy.3	-76479	ENSG00000127124	HIVEP3	human immunodeficiency virus type I enhancer binding protein 3
chr1	42128125	42128377	253	Intron (uc001cgz.4/59269, intron 2 of 8)	41972036	42050989	78954	2	59269	uc001cgy.3	-77136	ENSG00000127124	HIVEP3	human immunodeficiency virus type I enhancer binding protein 3
chr1	42128715	42128979	265	Intron (uc001cgz.4/59269, intron 2 of 8)	41972036	42050989	78954	2	59269	uc001cgy.3	-77726	ENSG00000127124	HIVEP3	human immunodeficiency virus type I enhancer binding protein 3
chr1	42137932	42138217	286	Intron (uc001cgz.4/59269, intron 2 of 8)	41972036	42050989	78954	2	59269	uc001cgy.3	-86943	ENSG00000127124	HIVEP3	human immunodeficiency virus type I enhancer binding protein 3
chr1	42144039	42144354	316	Intron (uc001cgz.4/59269, intron 2 of 8)	41972036	42050989	78954	2	59269	uc001cgy.3	-93050	ENSG00000127124	HIVEP3	human immunodeficiency virus type I enhancer binding protein 3
chr1	42146960	42147417	458	Intron (uc001cgz.4/59269, intron 2 of 8)	41972036	42050989	78954	2	59269	uc001cgy.3	-95971	ENSG00000127124	HIVEP3	human immunodeficiency virus type I enhancer binding protein 3
chr1	42150096	42150369	274	Intron (uc001cgz.4/59269, intron 2 of 8)	41972036	42050989	78954	2	59269	uc001cgy.3	-99107	ENSG00000127124	HIVEP3	human immunodeficiency virus type I enhancer binding protein 3
chr1	42170534	42170884	351	Intron (uc001cgz.4/59269, intron 1 of 8)	41972036	42050989	78954	2	59269	uc001cgy.3	-119545	ENSG00000127124	HIVEP3	human immunodeficiency virus type I enhancer binding protein 3
chr1	42204787	42205021	235	Intron (uc001cgz.4/59269, intron 1 of 8)	41972036	42050989	78954	2	59269	uc001cgy.3	-153798	ENSG00000127124	HIVEP3	human immunodeficiency virus type I enhancer binding protein 3
chr1	42207928	42208185	258	Intron (uc001cgz.4/59269, intron 1 of 8)	41972036	42050989	78954	2	59269	uc001cgy.3	-156939	ENSG00000127124	HIVEP3	human immunodeficiency virus type I enhancer binding protein 3
chr1	42209369	42209694	326	Intron (uc001cgz.4/59269, intron 1 of 8)	41972036	42050989	78954	2	59269	uc001cgy.3	-158380	ENSG00000127124	HIVEP3	human immunodeficiency virus type I enhancer binding protein 3
chr1	42216957	42217525	569	Intron (uc001cgz.4/59269, intron 1 of 8)	41972036	42050989	78954	2	59269	uc001cgy.3	-165968	ENSG00000127124	HIVEP3	human immunodeficiency virus type I enhancer binding protein 3
chr1	42342041	42342314	274	Intron (uc001cgz.4/59269, intron 1 of 8)	41972036	42384496	412461	2	59269	uc001cgz.4	42182	ENSG00000127124	HIVEP3	human immunodeficiency virus type I enhancer binding protein 3
chr1	42342801	42343238	438	Intron (uc001cgz.4/59269, intron 1 of 8)	41972036	42384496	412461	2	59269	uc001cgz.4	41258	ENSG00000127124	HIVEP3	human immunodeficiency virus type I enhancer binding protein 3
chr1	42356319	42357050	732	Intron (uc001cgz.4/59269, intron 1 of 8)	41972036	42384496	412461	2	59269	uc001cgz.4	27446	ENSG00000127124	HIVEP3	human immunodeficiency virus type I enhancer binding protein 3
chr1	42383383	42383641	259	Promoter (<=1kb)	41972036	42384496	412461	2	59269	uc001cgz.4	855	ENSG00000127124	HIVEP3	human immunodeficiency virus type I enhancer binding protein 3
chr1	42383992	42384622	631	Promoter (<=1kb)	41972036	42384496	412461	2	59269	uc001cgz.4	0	ENSG00000127124	HIVEP3	human immunodeficiency virus type I enhancer binding protein 3
chr1	42386555	42386947	393	Promoter (2-3kb)	41972036	42384496	412461	2	59269	uc001cha.4	-2059	ENSG00000127124	HIVEP3	human immunodeficiency virus type I enhancer binding protein 3
chr1	42420248	42420704	457	Intron (uc001chb.2/59269, intron 1 of 3)	41972036	42384496	412461	2	59269	uc001cha.4	-35752	ENSG00000127124	HIVEP3	human immunodeficiency virus type I enhancer binding protein 3
chr1	42446694	42447257	564	Intron (uc001chb.2/59269, intron 1 of 3)	42312860	42501596	188737	2	59269	uc001chb.2	54339	ENSG00000127124	HIVEP3	human immunodeficiency virus type I enhancer binding protein 3
chr1	42500687	42501354	668	Promoter (<=1kb)	42312860	42501596	188737	2	59269	uc001chb.2	242	ENSG00000127124	HIVEP3	human immunodeficiency virus type I enhancer binding protein 3
chr1	42583714	42583975	262	Distal Intergenic	42619092	42621495	2404	1	2981	uc001chc.1	-35117	ENSG00000044012	GUCA2B	guanylate cyclase activator 2B
chr1	42631306	42631747	442	Promoter (<=1kb)	42628362	42630395	2034	2	2980	uc001chd.1	-911	ENSG00000197273	GUCA2A	guanylate cyclase activator 2A
chr1	42799847	42800069	223	Promoter (<=1kb)	42642210	42800636	158427	2	22887	uc001che.3	567	ENSG00000198815	FOXJ3	forkhead box J3
chr1	42800915	42802121	1207	Promoter (<=1kb)	42642210	42801548	159339	2	22887	uc001chg.3	0	ENSG00000198815	FOXJ3	forkhead box J3
chr1	42846071	42846296	226	Promoter (<=1kb)	42846468	42889900	43433	1	284716	uc001chi.2	-172	ENSG00000177181	RIMKLA	ribosomal modification protein rimK like family member A
chr1	43123457	43124336	880	Promoter (<=1kb)	43124048	43133568	9521	1	10465	uc009vwl.2	0	ENSG00000171960	PPIH	peptidylprolyl isomerase H
chr1	43147033	43147820	788	Promoter (<=1kb)	43148066	43168020	19955	1	4904	uc001chs.3	-246	ENSG00000065978	YBX1	Y-box binding protein 1
chr1	43148350	43149032	683	Promoter (<=1kb)	43148066	43168020	19955	1	4904	uc001chs.3	284	ENSG00000065978	YBX1	Y-box binding protein 1
chr1	43149730	43150040	311	Promoter (1-2kb)	43148066	43168020	19955	1	4904	uc001chs.3	1664	ENSG00000065978	YBX1	Y-box binding protein 1
chr1	43188613	43188825	213	Distal Intergenic	43198764	43205925	7162	2	149461	uc001cht.1	17100	ENSG00000164007	CLDN19	claudin 19
chr1	43232143	43232651	509	Promoter (<=1kb)	43212006	43232755	20750	2	64175	uc001chv.2	104	ENSG00000117385	P3H1	prolyl 3-hydroxylase 1
chr1	43282100	43282352	253	Promoter (<=1kb)	43282776	43305384	22609	1	114625	uc010ojw.1	-424	ENSG00000164010	ERMAP	erythroblast membrane associated protein (Scianna blood group)
chr1	43333965	43334343	379	Intron (uc001cij.1/uc001cij.1, intron 1 of 3)	43314962	43318146	3185	1	51058	uc001cih.3	19003	ENSG00000164011	ZNF691	zinc finger protein 691
chr1	43388915	43389170	256	Downstream (1-2kb)	43424720	43449029	24310	1	440584	uc001cil.3	-35550	ENSG00000227533	SLC2A1-AS1	SLC2A1 antisense RNA 1
chr1	43389415	43389876	462	Downstream (1-2kb)	43424720	43449029	24310	1	440584	uc001cil.3	-34844	ENSG00000227533	SLC2A1-AS1	SLC2A1 antisense RNA 1
chr1	43390915	43391258	344	3' UTR	43424720	43449029	24310	1	440584	uc001cil.3	-33462	ENSG00000227533	SLC2A1-AS1	SLC2A1 antisense RNA 1
chr1	43402137	43402444	308	Intron (uc001cik.2/6513, intron 2 of 9)	43424720	43449029	24310	1	440584	uc001cil.3	-22276	ENSG00000227533	SLC2A1-AS1	SLC2A1 antisense RNA 1
chr1	43406347	43407261	915	Intron (uc001cik.2/6513, intron 2 of 9)	43424720	43449029	24310	1	440584	uc001cil.3	-17459	ENSG00000227533	SLC2A1-AS1	SLC2A1 antisense RNA 1
chr1	43407536	43407791	256	Intron (uc001cik.2/6513, intron 2 of 9)	43424720	43449029	24310	1	440584	uc001cil.3	-16929	ENSG00000227533	SLC2A1-AS1	SLC2A1 antisense RNA 1
chr1	43409826	43410119	294	Intron (uc001cik.2/6513, intron 1 of 9)	43424720	43449029	24310	1	440584	uc001cil.3	-14601	ENSG00000227533	SLC2A1-AS1	SLC2A1 antisense RNA 1
chr1	43421018	43421813	796	Promoter (2-3kb)	43424720	43449029	24310	1	440584	uc001cil.3	-2907	ENSG00000227533	SLC2A1-AS1	SLC2A1 antisense RNA 1
chr1	43422262	43422609	348	Promoter (2-3kb)	43424720	43449029	24310	1	440584	uc001cil.3	-2111	ENSG00000227533	SLC2A1-AS1	SLC2A1 antisense RNA 1
chr1	43422935	43423570	636	Promoter (1-2kb)	43424720	43449029	24310	1	440584	uc001cil.3	-1150	ENSG00000227533	SLC2A1-AS1	SLC2A1 antisense RNA 1
chr1	43423945	43424194	250	Promoter (<=1kb)	43424720	43449029	24310	1	440584	uc001cil.3	-526	ENSG00000227533	SLC2A1-AS1	SLC2A1 antisense RNA 1
chr1	43424699	43424930	232	Promoter (<=1kb)	43424720	43449029	24310	1	440584	uc001cil.3	0	ENSG00000227533	SLC2A1-AS1	SLC2A1 antisense RNA 1
chr1	43425183	43425583	401	Promoter (<=1kb)	43391046	43424847	33802	2	6513	uc001cik.2	-336	ENSG00000117394	SLC2A1	solute carrier family 2 member 1
chr1	43428484	43428708	225	Intron (uc001cil.3/440584, intron 1 of 3)	43391046	43424847	33802	2	6513	uc001cik.2	-3637	ENSG00000117394	SLC2A1	solute carrier family 2 member 1
chr1	43433165	43434080	916	Intron (uc001cil.3/440584, intron 1 of 3)	43391046	43424847	33802	2	6513	uc001cik.2	-8318	ENSG00000117394	SLC2A1	solute carrier family 2 member 1
chr1	43637764	43638275	512	Promoter (<=1kb)	43629845	43637986	8142	2	10969	uc001cin.3	0	ENSG00000117395	EBNA1BP2	EBNA1 binding protein 2
chr1	43671566	43673828	2263	Exon (uc010ojz.2/149465, exon 11 of 13)	43629845	43638241	8397	2	10969	uc010ojx.2	-33325	ENSG00000117395	EBNA1BP2	EBNA1 binding protein 2
chr1	43814926	43815159	234	3' UTR	43824626	43828873	4248	1	991	uc001cix.3	-9467	ENSG00000117399	CDC20	cell division cycle 20
chr1	43824008	43824817	810	Promoter (<=1kb)	43824626	43828873	4248	1	991	uc001cix.3	0	ENSG00000117399	CDC20	cell division cycle 20
chr1	43833051	43833889	839	Promoter (<=1kb)	43829068	43833409	4342	2	64834	uc031pmf.1	0	ENSG00000066322	ELOVL1	ELOVL fatty acid elongase 1
chr1	43834297	43834957	661	Promoter (<=1kb)	43829068	43833745	4678	2	64834	uc031pmg.1	-552	ENSG00000066322	ELOVL1	ELOVL fatty acid elongase 1
chr1	43854686	43856032	1347	Promoter (<=1kb)	43849579	43855483	5905	2	112950	uc001cje.2	0	ENSG00000159479	MED8	mediator complex subunit 8
chr1	43918514	43918778	265	Promoter (<=1kb)	43916674	43919176	2503	2	81888	uc001cjm.3	398	ENSG00000178922	HYI	hydroxypyruvate isomerase (putative)
chr1	43919012	43920262	1251	Promoter (<=1kb)	43916674	43919176	2503	2	81888	uc001cjm.3	0	ENSG00000178922	HYI	hydroxypyruvate isomerase (putative)
chr1	43937624	43937960	337	Distal Intergenic	43916674	43919660	2987	2	81888	uc021omq.1	-17964	ENSG00000178922	HYI	hydroxypyruvate isomerase (putative)
chr1	43938274	43940128	1855	Distal Intergenic	43916674	43919660	2987	2	81888	uc021omq.1	-18614	ENSG00000178922	HYI	hydroxypyruvate isomerase (putative)
chr1	43941346	43941797	452	Distal Intergenic	43916674	43919660	2987	2	81888	uc021omq.1	-21686	ENSG00000178922	HYI	hydroxypyruvate isomerase (putative)
chr1	43995010	43995339	330	Promoter (1-2kb)	43996547	44045736	49190	1	5792	uc001cjq.4	-1208	ENSG00000142949	PTPRF	protein tyrosine phosphatase, receptor type F
chr1	44047949	44048220	272	Intron (uc001cjr.3/5792, intron 7 of 33)	44056643	44089343	32701	1	5792	uc001cju.3	-8423	ENSG00000142949	PTPRF	protein tyrosine phosphatase, receptor type F
chr1	44115208	44115439	232	Promoter (<=1kb)	44115797	44171189	55393	1	9682	uc001cjx.3	-358	ENSG00000066135	KDM4A	lysine demethylase 4A
chr1	44115987	44116470	484	Promoter (<=1kb)	44115797	44171189	55393	1	9682	uc010oki.2	190	ENSG00000066135	KDM4A	lysine demethylase 4A
chr1	44172838	44173557	720	Promoter (<=1kb)	44165356	44173012	7657	2	100132774	uc001cjy.4	0	NA	KDM4A-AS1	KDM4A antisense RNA 1
chr1	44177255	44177803	549	Intron (uc009vwu.1/6487, intron 1 of 7)	44173204	44396837	223634	1	6487	uc009vxb.4	4051	ENSG00000126091	ST3GAL3	ST3 beta-galactoside alpha-2,3-sialyltransferase 3
chr1	44249008	44249265	258	Intron (uc009vwu.1/6487, intron 2 of 7)	44201904	44396837	194934	1	6487	uc001ckl.4	47104	ENSG00000126091	ST3GAL3	ST3 beta-galactoside alpha-2,3-sialyltransferase 3
chr1	44298505	44298978	474	Intron (uc009vwu.1/6487, intron 5 of 7)	44201904	44396837	194934	1	6487	uc001ckl.4	96601	ENSG00000126091	ST3GAL3	ST3 beta-galactoside alpha-2,3-sialyltransferase 3
chr1	44299890	44300374	485	Intron (uc009vwu.1/6487, intron 5 of 7)	44201904	44396837	194934	1	6487	uc001ckl.4	97986	ENSG00000126091	ST3GAL3	ST3 beta-galactoside alpha-2,3-sialyltransferase 3
chr1	44300792	44301055	264	Intron (uc009vwu.1/6487, intron 5 of 7)	44398992	44402912	3921	1	9048	uc001cks.3	-97937	ENSG00000117407	ARTN	artemin
chr1	44301383	44301975	593	Intron (uc009vwu.1/6487, intron 5 of 7)	44398992	44402912	3921	1	9048	uc001cks.3	-97017	ENSG00000117407	ARTN	artemin
chr1	44302194	44302585	392	Intron (uc009vwu.1/6487, intron 5 of 7)	44398992	44402912	3921	1	9048	uc001cks.3	-96407	ENSG00000117407	ARTN	artemin
chr1	44323893	44324113	221	Exon (uc009vwu.1/6487, exon 7 of 8)	44398992	44402912	3921	1	9048	uc001cks.3	-74879	ENSG00000117407	ARTN	artemin
chr1	44387837	44388123	287	Intron (uc001cjz.4/6487, intron 11 of 11)	44398992	44402912	3921	1	9048	uc001cks.3	-10869	ENSG00000117407	ARTN	artemin
chr1	44395478	44395748	271	Intron (uc001cjz.4/6487, intron 11 of 11)	44398992	44402912	3921	1	9048	uc001cks.3	-3244	ENSG00000117407	ARTN	artemin
chr1	44399783	44400239	457	Promoter (<=1kb)	44398992	44402912	3921	1	9048	uc001ckv.3	791	ENSG00000117407	ARTN	artemin
chr1	44435518	44435999	482	Promoter (<=1kb)	44435653	44439043	3391	1	1802	uc001ckz.3	0	ENSG00000132768	DPH2	DPH2 homolog
chr1	44440261	44441193	933	Promoter (<=1kb)	44440602	44443972	3371	1	533	uc001cld.3	0	ENSG00000117410	ATP6V0B	ATPase H+ transporting V0 subunit b
chr1	44441547	44441840	294	Promoter (<=1kb)	44440643	44443967	3325	1	533	uc001clf.3	904	ENSG00000117410	ATP6V0B	ATPase H+ transporting V0 subunit b
chr1	44495528	44495955	428	Promoter (1-2kb)	44457172	44497164	39993	2	6536	uc010okm.2	1209	ENSG00000196517	SLC6A9	solute carrier family 6 member 9
chr1	44496358	44497089	732	Promoter (<=1kb)	44457172	44497164	39993	2	6536	uc010okm.2	75	ENSG00000196517	SLC6A9	solute carrier family 6 member 9
chr1	44509943	44510251	309	Distal Intergenic	44514030	44595868	81839	1	128209	uc009vxf.1	-3779	ENSG00000171872	KLF17	Kruppel like factor 17
chr1	44513590	44514401	812	Promoter (<=1kb)	44514030	44595868	81839	1	128209	uc009vxf.1	0	ENSG00000171872	KLF17	Kruppel like factor 17
chr1	44515658	44516139	482	Promoter (1-2kb)	44514030	44595868	81839	1	128209	uc009vxf.1	1628	ENSG00000171872	KLF17	Kruppel like factor 17
chr1	44620611	44620866	256	Distal Intergenic	44584522	44600809	16288	1	128209	uc001clp.3	36089	ENSG00000171872	KLF17	Kruppel like factor 17
chr1	44678907	44679146	240	Promoter (<=1kb)	44679125	44681197	2073	1	55929	uc010okq.1	0	ENSG00000178028	DMAP1	DNA methyltransferase 1 associated protein 1
chr1	44820517	44821020	504	Promoter (<=1kb)	44686742	44820939	134198	2	79033	uc001clt.3	0	ENSG00000117419	ERI3	ERI1 exoribonuclease family member 3
chr1	44821251	44821488	238	Promoter (<=1kb)	44686742	44820939	134198	2	79033	uc010okw.2	-312	ENSG00000117419	ERI3	ERI1 exoribonuclease family member 3
chr1	44856142	44856425	284	Distal Intergenic	44870960	45117396	246437	1	55182	uc001clv.1	-14535	ENSG00000187147	RNF220	ring finger protein 220
chr1	44870684	44871318	635	Promoter (<=1kb)	44870960	45117396	246437	1	55182	uc001clv.1	0	ENSG00000187147	RNF220	ring finger protein 220
chr1	44871679	44872376	698	Promoter (<=1kb)	44871050	45117396	246347	1	55182	uc001clw.1	629	ENSG00000187147	RNF220	ring finger protein 220
chr1	44889479	44890148	670	Promoter (<=1kb)	44889496	45110466	220971	1	55182	uc010okx.1	0	ENSG00000187147	RNF220	ring finger protein 220
chr1	44954585	44955035	451	Intron (uc001clv.1/55182, intron 2 of 14)	45011165	45011224	60	1	100847089	uc031pmh.1	-56130	ENSG00000263381	MIR5584	microRNA 5584
chr1	45018486	45018926	441	Intron (uc001clv.1/55182, intron 2 of 14)	45011165	45011224	60	1	100847089	uc031pmh.1	7321	ENSG00000263381	MIR5584	microRNA 5584
chr1	45095271	45095506	236	Promoter (2-3kb)	45097704	45117395	19692	1	55182	uc010okz.2	-2198	ENSG00000187147	RNF220	ring finger protein 220
chr1	45137922	45138163	242	Promoter (1-2kb)	45119654	45139750	20097	2	79639	uc009vxh.1	1587	ENSG00000126106	TMEM53	transmembrane protein 53
chr1	45139565	45140074	510	Promoter (<=1kb)	45119654	45139750	20097	2	79639	uc009vxh.1	0	ENSG00000126106	TMEM53	transmembrane protein 53
chr1	45142795	45143189	395	Promoter (2-3kb)	45140394	45191263	50870	1	339541	uc001cmf.2	2401	ENSG00000198520	ARMH1	armadillo-like helical domain containing 1
chr1	45172769	45173956	1188	Intron (uc001cmf.2/339541, intron 6 of 11)	45205490	45233438	27949	1	11004	uc001cmg.4	-31534	ENSG00000142945	KIF2C	kinesin family member 2C
chr1	45186995	45187371	377	Intron (uc001cmf.2/339541, intron 6 of 11)	45205490	45233438	27949	1	11004	uc001cmg.4	-18119	ENSG00000142945	KIF2C	kinesin family member 2C
chr1	45195638	45197239	1602	Distal Intergenic	45205490	45233438	27949	1	11004	uc001cmg.4	-8251	ENSG00000142945	KIF2C	kinesin family member 2C
chr1	45205555	45205845	291	Promoter (<=1kb)	45205490	45233438	27949	1	11004	uc010olb.2	65	ENSG00000142945	KIF2C	kinesin family member 2C
chr1	45206207	45206609	403	Promoter (<=1kb)	45205490	45233438	27949	1	11004	uc010olb.2	717	ENSG00000142945	KIF2C	kinesin family member 2C
chr1	45241288	45241689	402	Promoter (<=1kb)	45241537	45241610	74	1	26811	uc001cmj.1	0	ENSG00000264294	SNORD55	small nucleolar RNA, C/D box 55
chr1	45241977	45242604	628	Promoter (<=1kb)	45242164	45242261	98	1	94161	uc001cmk.1	0	ENSG00000200913	SNORD46	small nucleolar RNA, C/D box 46
chr1	45264935	45265185	251	Promoter (<=1kb)	45266036	45271667	5632	1	1263	uc001cmn.3	-851	ENSG00000173846	PLK3	polo like kinase 3
chr1	45265517	45265799	283	Promoter (<=1kb)	45266036	45271667	5632	1	1263	uc001cmn.3	-237	ENSG00000173846	PLK3	polo like kinase 3
chr1	45266129	45266521	393	Promoter (<=1kb)	45266036	45271667	5632	1	1263	uc001cmn.3	93	ENSG00000173846	PLK3	polo like kinase 3
chr1	45267171	45267725	555	Promoter (1-2kb)	45266036	45271667	5632	1	1263	uc001cmn.3	1135	ENSG00000173846	PLK3	polo like kinase 3
chr1	45272794	45273489	696	Promoter (<=1kb)	45271586	45272957	1372	2	343521	uc001cmp.3	0	ENSG00000188396	TCTEX1D4	Tctex1 domain containing 4
chr1	45284971	45286100	1130	3' UTR	45274154	45279801	5648	1	149478	uc010ole.1	10817	ENSG00000222009	BTBD19	BTB domain containing 19
chr1	45374227	45374682	456	Intron (uc001cmt.3/8891, intron 5 of 11)	45287938	45308616	20679	2	8643	uc010olg.2	-65611	ENSG00000117425	PTCH2	patched 2
chr1	45478306	45478673	368	Promoter (<=1kb)	45478481	45480508	2028	1	7389	uc010olj.1	0	ENSG00000126088	UROD	uroporphyrinogen decarboxylase
chr1	45671987	45672920	934	Promoter (<=1kb)	45482076	45672250	190175	2	57643	uc001cnd.2	0	ENSG00000162415	ZSWIM5	zinc finger SWIM-type containing 5
chr1	45768835	45769697	863	Promoter (<=1kb)	45769582	45771291	1710	1	400752	uc010olk.2	0	ENSG00000281912	LINC01144	long intergenic non-protein coding RNA 1144
chr1	45806373	45806590	218	Promoter (<=1kb)	45794914	45806142	11229	2	4595	uc010oll.2	-231	ENSG00000132781	MUTYH	mutY DNA glycosylase
chr1	45939259	45939485	227	Intron (uc001cns.1/10420, intron 1 of 10)	45809555	45923543	113989	2	10420	uc009vxr.1	-15716	ENSG00000070759	TESK2	testis associated actin remodelling kinase 2
chr1	45955730	45956118	389	Promoter (<=1kb)	45809555	45956840	147286	2	10420	uc001cns.1	722	ENSG00000070759	TESK2	testis associated actin remodelling kinase 2
chr1	45965354	45965678	325	Promoter (<=1kb)	45959598	45965751	6154	2	126661	uc001cnu.3	73	ENSG00000280670	CCDC163	coiled-coil domain containing 163
chr1	45966056	45966522	467	Promoter (<=1kb)	45965856	45976739	10884	1	25974	uc009vxv.3	200	ENSG00000132763	MMACHC	methylmalonic aciduria (cobalamin deficiency) cblC type, with homocystinuria
chr1	45985953	45986591	639	Promoter (1-2kb)	45976707	45987610	10904	2	5052	uc001coa.3	1019	ENSG00000117450	PRDX1	peroxiredoxin 1
chr1	45986995	45988220	1226	Promoter (<=1kb)	45976707	45987610	10904	2	5052	uc001coa.3	0	ENSG00000117450	PRDX1	peroxiredoxin 1
chr1	46049227	46050325	1099	Promoter (<=1kb)	46049660	46079853	30194	1	4678	uc010olq.2	0	ENSG00000132780	NASP	nuclear autoantigenic sperm protein
chr1	46051215	46051429	215	Promoter (1-2kb)	46049660	46084578	34919	1	4678	uc010olr.2	1555	ENSG00000132780	NASP	nuclear autoantigenic sperm protein
chr1	46152457	46152716	260	Promoter (<=1kb)	46092976	46152302	59327	2	60313	uc001coq.3	-155	ENSG00000159592	GPBP1L1	GC-rich promoter binding protein 1 like 1
chr1	46153785	46154311	527	Promoter (<=1kb)	46153847	46160108	6262	1	51249	uc001cor.1	0	ENSG00000159596	TMEM69	transmembrane protein 69
chr1	46216108	46216336	229	Promoter (<=1kb)	46159998	46216485	56488	2	3652	uc001cos.4	149	ENSG00000197429	IPP	intracisternal A particle-promoted polypeptide
chr1	46232665	46232906	242	Distal Intergenic	46164407	46216485	52079	2	3652	uc001cou.3	-16180	ENSG00000197429	IPP	intracisternal A particle-promoted polypeptide
chr1	46335707	46335944	238	Intron (uc001cov.3/23139, intron 3 of 28)	46330050	46496962	166913	1	23139	uc001coy.1	5657	ENSG00000086015	MAST2	microtubule associated serine/threonine kinase 2
chr1	46337886	46338501	616	Intron (uc001cov.3/23139, intron 3 of 28)	46330050	46496962	166913	1	23139	uc001coy.1	7836	ENSG00000086015	MAST2	microtubule associated serine/threonine kinase 2
chr1	46395059	46395435	377	Intron (uc001cov.3/23139, intron 4 of 28)	46379265	46489944	110680	1	23139	uc009vya.3	15794	ENSG00000086015	MAST2	microtubule associated serine/threonine kinase 2
chr1	46597113	46597347	235	Promoter (1-2kb)	46505812	46598380	92569	2	8503	uc001cpb.4	1033	ENSG00000117461	PIK3R3	phosphoinositide-3-kinase regulatory subunit 3
chr1	46598020	46598586	567	Promoter (<=1kb)	46505812	46598380	92569	2	8503	uc001cpb.4	0	ENSG00000117461	PIK3R3	phosphoinositide-3-kinase regulatory subunit 3
chr1	46648723	46648967	245	Intron (uc001cpd.3/10103, intron 3 of 8)	46505812	46642160	136349	2	8503	uc010olw.2	-6563	ENSG00000117461	PIK3R3	phosphoinositide-3-kinase regulatory subunit 3
chr1	46663729	46664519	791	Promoter (<=1kb)	46654353	46664121	9769	2	55624	uc001cpe.3	0	ENSG00000085998	POMGNT1	protein O-linked mannose N-acetylglucosaminyltransferase 1 (beta 1,2-)
chr1	46689270	46689512	243	Distal Intergenic	46654353	46685977	31625	2	55624	uc001cpg.3	-3293	ENSG00000085998	POMGNT1	protein O-linked mannose N-acetylglucosaminyltransferase 1 (beta 1,2-)
chr1	46712717	46714048	1332	Promoter (<=1kb)	46713367	46744145	30779	1	8438	uc001cpl.2	0	ENSG00000085999	RAD54L	RAD54 like
chr1	46768596	46769234	639	Promoter (<=1kb)	46744072	46769038	24967	2	10489	uc001cpn.3	0	ENSG00000132128	LRRC41	leucine rich repeat containing 41
chr1	46805732	46806524	793	Promoter (<=1kb)	46805849	46830824	24976	1	387338	uc001cpr.2	0	ENSG00000117481	NSUN4	NOP2/Sun RNA methyltransferase family member 4
chr1	46807886	46808117	232	Promoter (<=1kb)	46807508	46830824	23317	1	387338	uc001cpt.2	378	ENSG00000117481	NSUN4	NOP2/Sun RNA methyltransferase family member 4
chr1	46912575	46912821	247	Distal Intergenic	46899499	46911374	11876	1	729041	uc021ona.1	13076	NA	FAAHP1	fatty acid amide hydrolase pseudogene 1
chr1	46931991	46932669	679	Distal Intergenic	46899499	46911374	11876	1	729041	uc021ona.1	32492	NA	FAAHP1	fatty acid amide hydrolase pseudogene 1
chr1	46988092	46988386	295	Distal Intergenic	46972668	46979886	7219	1	127343	uc001cpx.3	15424	ENSG00000197587	DMBX1	diencephalon/mesencephalon homeobox 1
chr1	47069306	47069875	570	Promoter (<=1kb)	47023079	47069966	46888	2	8569	uc001cqb.4	91	ENSG00000079277	MKNK1	MAP kinase interacting serine/threonine kinase 1
chr1	47072388	47072832	445	Promoter (2-3kb)	47034115	47069966	35852	2	8569	uc001cqd.2	-2422	ENSG00000079277	MKNK1	MAP kinase interacting serine/threonine kinase 1
chr1	47077613	47077857	245	Promoter (2-3kb)	47073387	47080805	7419	2	148932	uc001cqe.4	2948	ENSG00000142961	MOB3C	MOB kinase activator 3C
chr1	47082490	47082766	277	Promoter (<=1kb)	47073387	47082563	9177	2	148932	uc001cqf.4	0	ENSG00000142961	MOB3C	MOB kinase activator 3C
chr1	47133221	47133504	284	Promoter (<=1kb)	47100711	47134099	33389	2	64756	uc001cqh.4	595	ENSG00000123472	ATPAF1	ATP synthase mitochondrial F1 complex assembly factor 1
chr1	47133993	47134318	326	Promoter (<=1kb)	47100711	47134099	33389	2	64756	uc001cqh.4	0	ENSG00000123472	ATPAF1	ATP synthase mitochondrial F1 complex assembly factor 1
chr1	47184541	47185264	724	Promoter (<=1kb)	47124359	47184736	60378	2	9813	uc010omh.1	0	ENSG00000159658	EFCAB14	EF-hand calcium binding domain 14
chr1	47573503	47574229	727	Intron (uc001cqu.1/199974, intron 9 of 11)	47603107	47613153	10047	1	284541	uc009vyo.3	-28878	ENSG00000162365	CYP4A22	cytochrome P450 family 4 subfamily A member 22
chr1	47644769	47645398	630	Promoter (<=1kb)	47644922	47646011	1090	1	100874253	uc031pmn.1	0	ENSG00000224805	LINC00853	long intergenic non-protein coding RNA 853
chr1	47778126	47778918	793	Promoter (<=1kb)	47715811	47778828	63018	2	6491	uc010omn.1	0	ENSG00000123473	STIL	STIL, centriolar assembly protein
chr1	47779574	47779789	216	Promoter (<=1kb)	47694868	47779819	84952	2	6491	uc001crb.1	30	ENSG00000123473	STIL	STIL, centriolar assembly protein
chr1	47798215	47798860	646	Promoter (<=1kb)	47799469	47824547	25079	1	51727	uc001crh.2	-609	ENSG00000162368	CMPK1	cytidine/uridine monophosphate kinase 1
chr1	47799086	47799495	410	Promoter (<=1kb)	47799469	47824547	25079	1	51727	uc001crh.2	0	ENSG00000162368	CMPK1	cytidine/uridine monophosphate kinase 1
chr1	47800279	47800492	214	Promoter (<=1kb)	47799469	47844511	45043	1	51727	uc010omq.2	810	ENSG00000162368	CMPK1	cytidine/uridine monophosphate kinase 1
chr1	47902380	47903161	782	Promoter (<=1kb)	47901689	47906363	4675	1	2306	uc001crm.3	691	ENSG00000186564	FOXD2	forkhead box D2
chr1	47903448	47903960	513	Promoter (1-2kb)	47901689	47906363	4675	1	2306	uc001crm.3	1759	ENSG00000186564	FOXD2	forkhead box D2
chr1	48035387	48035772	386	Distal Intergenic	47901689	47906363	4675	1	2306	uc001crm.3	133698	ENSG00000186564	FOXD2	forkhead box D2
chr1	51425374	51426471	1098	Promoter (<=1kb)	50906935	51425525	518591	2	11124	uc009vyw.1	0	ENSG00000185104	FAF1	Fas associated factor 1
chr1	51433329	51433810	482	Promoter (<=1kb)	51433608	51440309	6702	1	1031	uc001csf.3	0	ENSG00000123080	CDKN2C	cyclin dependent kinase inhibitor 2C
chr1	51434057	51434959	903	Promoter (<=1kb)	51433608	51440309	6702	1	1031	uc001csf.3	449	ENSG00000123080	CDKN2C	cyclin dependent kinase inhibitor 2C
chr1	51436053	51436279	227	Promoter (<=1kb)	51435642	51440309	4668	1	1031	uc001csg.3	411	ENSG00000123080	CDKN2C	cyclin dependent kinase inhibitor 2C
chr1	51436817	51437087	271	Promoter (1-2kb)	51435642	51440309	4668	1	1031	uc001csg.3	1175	ENSG00000123080	CDKN2C	cyclin dependent kinase inhibitor 2C
chr1	51442378	51443435	1058	Distal Intergenic	51435642	51440309	4668	1	1031	uc001csg.3	6736	ENSG00000123080	CDKN2C	cyclin dependent kinase inhibitor 2C
chr1	51443744	51444571	828	Distal Intergenic	51435642	51440309	4668	1	1031	uc001csg.3	8102	ENSG00000123080	CDKN2C	cyclin dependent kinase inhibitor 2C
chr1	51444976	51445208	233	Distal Intergenic	51435642	51440309	4668	1	1031	uc001csg.3	9334	ENSG00000123080	CDKN2C	cyclin dependent kinase inhibitor 2C
chr1	51526788	51527241	454	Distal Intergenic	51567906	51613754	45849	1	284546	uc001csh.3	-40665	ENSG00000204006	C1orf185	chromosome 1 open reading frame 185
chr1	51700764	51701121	358	Promoter (<=1kb)	51701945	51739119	37175	1	26994	uc001csi.4	-824	ENSG00000123091	RNF11	ring finger protein 11
chr1	51702140	51702843	704	Promoter (<=1kb)	51701945	51739119	37175	1	26994	uc001csi.4	195	ENSG00000123091	RNF11	ring finger protein 11
chr1	51733330	51733557	228	Intron (uc001csi.4/26994, intron 1 of 2)	51752930	51763594	10665	2	22996	uc001csj.3	30037	ENSG00000085831	TTC39A	tetratricopeptide repeat domain 39A
chr1	51983667	51984019	353	Promoter (<=1kb)	51819935	51984995	165061	2	2060	uc001csq.1	976	ENSG00000085832	EPS15	epidermal growth factor receptor pathway substrate 15
chr1	51984714	51985250	537	Promoter (<=1kb)	51819935	51984995	165061	2	2060	uc001csq.1	0	ENSG00000085832	EPS15	epidermal growth factor receptor pathway substrate 15
chr1	51985490	51985768	279	Promoter (<=1kb)	51819935	51984995	165061	2	2060	uc009vyz.1	-495	ENSG00000085832	EPS15	epidermal growth factor receptor pathway substrate 15
chr1	52024539	52024866	328	Distal Intergenic	52042851	52254891	212041	1	114883	uc001css.4	-17985	ENSG00000117859	OSBPL9	oxysterol binding protein like 9
chr1	52029921	52030217	297	Distal Intergenic	52042851	52254891	212041	1	114883	uc001css.4	-12634	ENSG00000117859	OSBPL9	oxysterol binding protein like 9
chr1	52034061	52034379	319	Distal Intergenic	52042851	52254891	212041	1	114883	uc001css.4	-8472	ENSG00000117859	OSBPL9	oxysterol binding protein like 9
chr1	52034785	52035939	1155	Distal Intergenic	52042851	52254891	212041	1	114883	uc001css.4	-6912	ENSG00000117859	OSBPL9	oxysterol binding protein like 9
chr1	52077900	52078325	426	Intron (uc001css.4/114883, intron 2 of 25)	52082546	52254891	172346	1	114883	uc001cst.4	-4221	ENSG00000117859	OSBPL9	oxysterol binding protein like 9
chr1	52082722	52082980	259	Promoter (<=1kb)	52082546	52254891	172346	1	114883	uc009vza.3	176	ENSG00000117859	OSBPL9	oxysterol binding protein like 9
chr1	52126490	52127012	523	Intron (uc001css.4/114883, intron 5 of 25)	52082546	52254891	172346	1	114883	uc009vza.3	43944	ENSG00000117859	OSBPL9	oxysterol binding protein like 9
chr1	52195359	52195885	527	Promoter (<=1kb)	52195486	52254891	59406	1	114883	uc001csy.3	0	ENSG00000117859	OSBPL9	oxysterol binding protein like 9
chr1	52343101	52344423	1323	Promoter (<=1kb)	52254866	52343712	88847	2	4898	uc001cte.3	0	ENSG00000078618	NRDC	nardilysin convertase
chr1	52362729	52363301	573	Distal Intergenic	52257250	52344609	87360	2	4898	uc001ctf.2	-18120	ENSG00000078618	NRDC	nardilysin convertase
chr1	52363613	52363954	342	Distal Intergenic	52257250	52344609	87360	2	4898	uc001ctf.2	-19004	ENSG00000078618	NRDC	nardilysin convertase
chr1	52605499	52606104	606	Promoter (1-2kb)	52607766	52729719	121954	1	9372	uc001ctn.4	-1662	ENSG00000157077	ZFYVE9	zinc finger FYVE-type containing 9
chr1	52607198	52607756	559	Promoter (<=1kb)	52607766	52729719	121954	1	9372	uc001ctn.4	-10	ENSG00000157077	ZFYVE9	zinc finger FYVE-type containing 9
chr1	52675851	52676062	212	Intron (uc001ctn.4/9372, intron 1 of 4)	52607766	52812358	204593	1	9372	uc001ctp.4	68085	ENSG00000157077	ZFYVE9	zinc finger FYVE-type containing 9
chr1	52830988	52831836	849	Promoter (<=1kb)	52816265	52831877	15613	2	200014	uc001ctq.2	41	ENSG00000154222	CC2D1B	coiled-coil and C2 domain containing 1B
chr1	52870411	52870685	275	Promoter (<=1kb)	52870219	52883992	13774	1	84950	uc001ctw.4	192	ENSG00000134748	PRPF38A	pre-mRNA processing factor 38A
chr1	53017358	53017595	238	Promoter (1-2kb)	52888948	53018762	129815	2	23318	uc001ctx.2	1167	ENSG00000134744	ZCCHC11	zinc finger CCHC-type containing 11
chr1	53017930	53018147	218	Promoter (<=1kb)	52888948	53018762	129815	2	23318	uc001ctx.2	615	ENSG00000134744	ZCCHC11	zinc finger CCHC-type containing 11
chr1	53019506	53019910	405	Promoter (<=1kb)	52911937	53019130	107194	2	23318	uc009vzf.1	-376	ENSG00000134744	ZCCHC11	zinc finger CCHC-type containing 11
chr1	53068129	53068363	235	Promoter (<=1kb)	53068043	53074723	6681	1	2882	uc001cue.3	86	ENSG00000116157	GPX7	glutathione peroxidase 7
chr1	53163979	53164341	363	Promoter (<=1kb)	53152014	53164038	12025	2	65260	uc001cui.2	0	ENSG00000162377	COA7	cytochrome c oxidase assembly factor 7 (putative)
chr1	53168990	53169318	329	Distal Intergenic	53152014	53164038	12025	2	65260	uc001cui.2	-4952	ENSG00000162377	COA7	cytochrome c oxidase assembly factor 7 (putative)
chr1	53298979	53300103	1125	Distal Intergenic	53308183	53360247	52065	1	440590	uc001cuk.2	-8080	ENSG00000203995	ZYG11A	zyg-11 family member A, cell cycle regulator
chr1	53308303	53308804	502	Promoter (<=1kb)	53308183	53360247	52065	1	440590	uc001cul.2	120	ENSG00000203995	ZYG11A	zyg-11 family member A, cell cycle regulator
chr1	53344387	53344644	258	Intron (uc001cuk.2/440590, intron 10 of 13)	53308183	53360247	52065	1	440590	uc001cul.2	36204	ENSG00000203995	ZYG11A	zyg-11 family member A, cell cycle regulator
chr1	53386575	53387097	523	Promoter (<=1kb)	53370706	53387258	16553	2	55268	uc010onl.1	161	ENSG00000121310	ECHDC2	enoyl-CoA hydratase domain containing 2
chr1	53387377	53387603	227	Promoter (<=1kb)	53361582	53387591	26010	2	55268	uc001cuo.4	0	ENSG00000121310	ECHDC2	enoyl-CoA hydratase domain containing 2
chr1	53512686	53513003	318	Intron (uc001cur.2/6342, intron 14 of 15)	53527724	53551174	23451	1	127435	uc001cuv.3	-14721	ENSG00000174348	PODN	podocan
chr1	53575031	53575432	402	Intron (uc021onm.1/6512, intron 2 of 9)	53552855	53556654	3800	2	6512	uc001cux.3	-18377	ENSG00000162383	SLC1A7	solute carrier family 1 member 7
chr1	53576061	53576393	333	Intron (uc021onm.1/6512, intron 2 of 9)	53552855	53556654	3800	2	6512	uc001cux.3	-19407	ENSG00000162383	SLC1A7	solute carrier family 1 member 7
chr1	53576613	53577351	739	Intron (uc021onm.1/6512, intron 2 of 9)	53552855	53556654	3800	2	6512	uc001cux.3	-19959	ENSG00000162383	SLC1A7	solute carrier family 1 member 7
chr1	53601027	53601357	331	Intron (uc021onm.1/6512, intron 1 of 9)	53552851	53608289	55439	2	6512	uc021onm.1	6932	ENSG00000162383	SLC1A7	solute carrier family 1 member 7
chr1	53611925	53612183	259	Distal Intergenic	53573600	53608289	34690	2	6512	uc001cuz.4	-3636	ENSG00000162383	SLC1A7	solute carrier family 1 member 7
chr1	53649927	53650145	219	Distal Intergenic	53662101	53679869	17769	1	1376	uc001cvb.4	-11956	ENSG00000157184	CPT2	carnitine palmitoyltransferase 2
chr1	53661895	53662289	395	Promoter (<=1kb)	53662101	53679869	17769	1	1376	uc001cvb.4	0	ENSG00000157184	CPT2	carnitine palmitoyltransferase 2
chr1	53685655	53686277	623	Promoter (<=1kb)	53679772	53686289	6518	2	54987	uc001cvd.3	12	ENSG00000162384	C1orf123	chromosome 1 open reading frame 123
chr1	53703706	53704051	346	Promoter (<=1kb)	53704282	53708455	4174	1	100507564	uc001cvg.3	-231	ENSG00000226754	LOC100507564	uncharacterized LOC100507564
chr1	53709181	53709498	318	3' UTR	53692564	53704282	11719	2	4116	uc010ont.2	-4899	ENSG00000162385	MAGOH	mago homolog, exon junction complex core component
chr1	53749500	53749872	373	Intron (uc001cvh.2/7804, intron 3 of 15)	53716362	53734270	17909	2	7804	uc001cvm.1	-15230	ENSG00000157193	LRP8	LDL receptor related protein 8
chr1	53759168	53759389	222	Intron (uc001cvh.2/7804, intron 2 of 15)	53716362	53734270	17909	2	7804	uc001cvm.1	-24898	ENSG00000157193	LRP8	LDL receptor related protein 8
chr1	53791497	53791709	213	Promoter (1-2kb)	53708041	53793071	85031	2	7804	uc001cvh.2	1362	ENSG00000157193	LRP8	LDL receptor related protein 8
chr1	53791974	53793547	1574	Promoter (<=1kb)	53708041	53793071	85031	2	7804	uc001cvh.2	0	ENSG00000157193	LRP8	LDL receptor related protein 8
chr1	53914220	53914429	210	Distal Intergenic	53904043	53905693	1651	2	163742	uc009vzj.3	-8527	ENSG00000236253	SLC25A3P1	solute carrier family 25 member 3 pseudogene 1
chr1	54204994	54205244	251	Distal Intergenic	53971906	54199877	227972	2	148979	uc001cvr.1	-5117	ENSG00000174332	GLIS1	GLIS family zinc finger 1
chr1	54303986	54304335	350	Promoter (<=1kb)	54231134	54304225	73092	2	55706	uc001cvs.3	0	ENSG00000058804	NDC1	NDC1 transmembrane nucleoporin
chr1	54362833	54363107	275	Promoter (2-3kb)	54359862	54376759	16898	1	1733	uc001cwg.3	2971	ENSG00000211452	DIO1	iodothyronine deiodinase 1
chr1	54410414	54410723	310	Promoter (<=1kb)	54387234	54411288	24055	2	51668	uc001cwh.3	565	ENSG00000081870	HSPB11	heat shock protein family B (small) member 11
chr1	54411022	54411491	470	Promoter (<=1kb)	54387234	54411288	24055	2	51668	uc001cwh.3	0	ENSG00000081870	HSPB11	heat shock protein family B (small) member 11
chr1	54412093	54412567	475	Promoter (<=1kb)	54411999	54433841	21843	1	115353	uc001cwk.2	94	ENSG00000116212	LRRC42	leucine rich repeat containing 42
chr1	54422755	54423145	391	Intron (uc001cwj.2/115353, intron 2 of 7)	54411999	54433841	21843	1	115353	uc001cwk.2	10756	ENSG00000116212	LRRC42	leucine rich repeat containing 42
chr1	54442058	54442294	237	Distal Intergenic	54411999	54433841	21843	1	115353	uc001cwk.2	30059	ENSG00000116212	LRRC42	leucine rich repeat containing 42
chr1	54584489	54584816	328	Distal Intergenic	54604668	54618679	14012	2	200008	uc001cwv.2	33863	ENSG00000157211	CDCP2	CUB domain containing protein 2
chr1	54587123	54587383	261	Distal Intergenic	54604668	54618679	14012	2	200008	uc001cwv.2	31296	ENSG00000157211	CDCP2	CUB domain containing protein 2
chr1	54665940	54666524	585	Promoter (<=1kb)	54665840	54684056	18217	1	51253	uc009vzp.3	100	ENSG00000116221	MRPL37	mitochondrial ribosomal protein L37
chr1	54693471	54693955	485	Exon (uc001cxe.4/23648, exon 17 of 18)	54665840	54684056	18217	1	51253	uc009vzp.3	27631	ENSG00000116221	MRPL37	mitochondrial ribosomal protein L37
chr1	54719165	54719443	279	Intron (uc001cxe.4/23648, intron 7 of 17)	54665840	54684056	18217	1	51253	uc009vzp.3	53325	ENSG00000116221	MRPL37	mitochondrial ribosomal protein L37
chr1	54720508	54720820	313	Intron (uc001cxe.4/23648, intron 7 of 17)	54665840	54684056	18217	1	51253	uc009vzp.3	54668	ENSG00000116221	MRPL37	mitochondrial ribosomal protein L37
chr1	54869284	54869846	563	Promoter (2-3kb)	54691104	54872068	180965	2	23648	uc001cxe.4	2222	ENSG00000157216	SSBP3	single stranded DNA binding protein 3
chr1	54870931	54871320	390	Promoter (<=1kb)	54691104	54872068	180965	2	23648	uc001cxe.4	748	ENSG00000157216	SSBP3	single stranded DNA binding protein 3
chr1	54871693	54872576	884	Promoter (<=1kb)	54691104	54872068	180965	2	23648	uc001cxe.4	0	ENSG00000157216	SSBP3	single stranded DNA binding protein 3
chr1	54873429	54873699	271	Promoter (1-2kb)	54691104	54872068	180965	2	23648	uc001cxg.4	-1361	ENSG00000157216	SSBP3	single stranded DNA binding protein 3
chr1	54953950	54954623	674	Distal Intergenic	55007930	55076005	68076	1	26027	uc001cxj.2	-53307	ENSG00000162390	ACOT11	acyl-CoA thioesterase 11
chr1	55007517	55007876	360	Promoter (<=1kb)	55007930	55076005	68076	1	26027	uc001cxj.2	-54	ENSG00000162390	ACOT11	acyl-CoA thioesterase 11
chr1	55181364	55181790	427	Promoter (<=1kb)	55181495	55208328	26834	1	7268	uc001cxx.4	0	ENSG00000243725	TTC4	tetratricopeptide repeat domain 4
chr1	55182139	55182391	253	Promoter (<=1kb)	55181541	55208328	26788	1	7268	uc001cxv.3	598	ENSG00000243725	TTC4	tetratricopeptide repeat domain 4
chr1	55182765	55183033	269	Promoter (1-2kb)	55181541	55208328	26788	1	7268	uc001cxv.3	1224	ENSG00000243725	TTC4	tetratricopeptide repeat domain 4
chr1	55229120	55229959	840	Promoter (<=1kb)	55222571	55230226	7656	2	25973	uc001cxy.3	267	ENSG00000162396	PARS2	prolyl-tRNA synthetase 2, mitochondrial
chr1	55316385	55316806	422	3' UTR	55315300	55331353	16054	2	1718	uc010ooi.1	14547	ENSG00000116133	DHCR24	24-dehydrocholesterol reductase
chr1	55324088	55324338	251	Intron (uc010ooi.1/1718, intron 1 of 3)	55315300	55331353	16054	2	1718	uc010ooi.1	7015	ENSG00000116133	DHCR24	24-dehydrocholesterol reductase
chr1	55352119	55352873	755	Promoter (<=1kb)	55315300	55352481	37182	2	1718	uc010ook.1	0	ENSG00000116133	DHCR24	24-dehydrocholesterol reductase
chr1	55400653	55400879	227	Distal Intergenic	55446465	55457966	11502	1	199964	uc001cyd.3	-45586	ENSG00000143001	TMEM61	transmembrane protein 61
chr1	55420962	55421547	586	Distal Intergenic	55446465	55457966	11502	1	199964	uc001cyd.3	-24918	ENSG00000143001	TMEM61	transmembrane protein 61
chr1	55446211	55446476	266	Promoter (<=1kb)	55446465	55457966	11502	1	199964	uc001cyd.3	0	ENSG00000143001	TMEM61	transmembrane protein 61
chr1	55680206	55680438	233	Promoter (<=1kb)	55532032	55680763	148732	2	23358	uc001cyg.4	325	ENSG00000162402	USP24	ubiquitin specific peptidase 24
chr1	55680804	55681769	966	Promoter (<=1kb)	55681081	55683128	2048	1	100507634	uc021onx.1	0	NA	LOC100507634	uncharacterized LOC100507634
chr1	55743313	55743558	246	Distal Intergenic	55691314	55691396	83	1	100616272	uc021ony.1	51999	ENSG00000265822	MIR4422	microRNA 4422
chr1	55776829	55777332	504	Distal Intergenic	55691314	55691396	83	1	100616272	uc021ony.1	85515	ENSG00000265822	MIR4422	microRNA 4422
chr1	55884872	55885130	259	Distal Intergenic	55691314	55691396	83	1	100616272	uc021ony.1	193558	ENSG00000265822	MIR4422	microRNA 4422
chr1	55895058	55895541	484	Distal Intergenic	55691314	55691396	83	1	100616272	uc021ony.1	203744	ENSG00000265822	MIR4422	microRNA 4422
chr1	55895991	55896432	442	Distal Intergenic	55691314	55691396	83	1	100616272	uc021ony.1	204677	ENSG00000265822	MIR4422	microRNA 4422
chr1	55909248	55909463	216	Distal Intergenic	55691314	55691396	83	1	100616272	uc021ony.1	217934	ENSG00000265822	MIR4422	microRNA 4422
chr1	55956317	55956534	218	Distal Intergenic	55691314	55691396	83	1	100616272	uc021ony.1	265003	ENSG00000265822	MIR4422	microRNA 4422
chr1	56037938	56039032	1095	Distal Intergenic	55691314	55691396	83	1	100616272	uc021ony.1	346624	ENSG00000265822	MIR4422	microRNA 4422
chr1	56181960	56182214	255	Intron (uc001cyi.1/uc001cyi.1, intron 2 of 2)	55691314	55691396	83	1	100616272	uc021ony.1	490646	ENSG00000265822	MIR4422	microRNA 4422
chr1	56184578	56185149	572	Intron (uc001cyi.1/uc001cyi.1, intron 2 of 2)	55691314	55691396	83	1	100616272	uc021ony.1	493264	ENSG00000265822	MIR4422	microRNA 4422
chr1	56201865	56202085	221	Distal Intergenic	55691314	55691396	83	1	100616272	uc021ony.1	510551	ENSG00000265822	MIR4422	microRNA 4422
chr1	56431773	56432174	402	Distal Intergenic	56960419	57045257	84839	2	8613	uc001cyj.2	613083	ENSG00000162407	PLPP3	phospholipid phosphatase 3
chr1	56513748	56513977	230	Distal Intergenic	56960419	57045257	84839	2	8613	uc001cyj.2	531280	ENSG00000162407	PLPP3	phospholipid phosphatase 3
chr1	56767660	56768430	771	Distal Intergenic	56960419	57045257	84839	2	8613	uc001cyj.2	276827	ENSG00000162407	PLPP3	phospholipid phosphatase 3
chr1	56840544	56840830	287	Distal Intergenic	56960419	57045257	84839	2	8613	uc001cyj.2	204427	ENSG00000162407	PLPP3	phospholipid phosphatase 3
chr1	57037939	57038171	233	Intron (uc001cyj.2/8613, intron 1 of 5)	56960419	57045257	84839	2	8613	uc001cyj.2	7086	ENSG00000162407	PLPP3	phospholipid phosphatase 3
chr1	57042619	57042973	355	Promoter (2-3kb)	56960419	57045257	84839	2	8613	uc001cyj.2	2284	ENSG00000162407	PLPP3	phospholipid phosphatase 3
chr1	57044277	57045284	1008	Promoter (<=1kb)	56960419	57045257	84839	2	8613	uc001cyj.2	0	ENSG00000162407	PLPP3	phospholipid phosphatase 3
chr1	57109745	57110096	352	Promoter (<=1kb)	57110990	57181008	70019	1	5563	uc001cyk.4	-894	ENSG00000162409	PRKAA2	protein kinase AMP-activated catalytic subunit alpha 2
chr1	57110751	57111040	290	Promoter (<=1kb)	57110990	57181008	70019	1	5563	uc001cyk.4	0	ENSG00000162409	PRKAA2	protein kinase AMP-activated catalytic subunit alpha 2
chr1	57224772	57224996	225	Promoter (2-3kb)	57184477	57227686	43210	2	199920	uc001cyl.3	2690	ENSG00000187889	FYB2	FYN binding protein 2
chr1	57263589	57263843	255	Intron (uc001cym.4/199920, intron 1 of 19)	57184477	57285369	100893	2	199920	uc001cym.4	21526	ENSG00000187889	FYB2	FYN binding protein 2
chr1	58861266	58861527	262	Intron (uc001cyt.1/1600, intron 3 of 20)	58939504	59004982	65479	2	115209	uc001cyx.1	143455	ENSG00000162600	OMA1	OMA1 zinc metallopeptidase
chr1	58863059	58863281	223	Intron (uc001cyt.1/1600, intron 3 of 20)	58939504	59004982	65479	2	115209	uc001cyx.1	141701	ENSG00000162600	OMA1	OMA1 zinc metallopeptidase
chr1	59039849	59041869	2021	Promoter (1-2kb)	59041095	59043166	2072	2	4070	uc001cyz.4	1297	ENSG00000184292	TACSTD2	tumor associated calcium signal transducer 2
chr1	59042151	59042677	527	Promoter (<=1kb)	59041095	59043166	2072	2	4070	uc001cyz.4	489	ENSG00000184292	TACSTD2	tumor associated calcium signal transducer 2
chr1	59044328	59044686	359	Promoter (1-2kb)	59041095	59043166	2072	2	4070	uc001cyz.4	-1162	ENSG00000184292	TACSTD2	tumor associated calcium signal transducer 2
chr1	59058000	59058401	402	Distal Intergenic	59041095	59043166	2072	2	4070	uc001cyz.4	-14834	ENSG00000184292	TACSTD2	tumor associated calcium signal transducer 2
chr1	59220533	59221210	678	Distal Intergenic	59246463	59249785	3323	2	3725	uc001cze.3	28575	ENSG00000177606	JUN	Jun proto-oncogene, AP-1 transcription factor subunit
chr1	59229502	59229819	318	Distal Intergenic	59246463	59249785	3323	2	3725	uc001cze.3	19966	ENSG00000177606	JUN	Jun proto-oncogene, AP-1 transcription factor subunit
chr1	59247575	59248223	649	Promoter (1-2kb)	59246463	59249785	3323	2	3725	uc001cze.3	1562	ENSG00000177606	JUN	Jun proto-oncogene, AP-1 transcription factor subunit
chr1	59248741	59249036	296	Promoter (<=1kb)	59246463	59249785	3323	2	3725	uc001cze.3	749	ENSG00000177606	JUN	Jun proto-oncogene, AP-1 transcription factor subunit
chr1	59249356	59249619	264	Promoter (<=1kb)	59246463	59249785	3323	2	3725	uc001cze.3	166	ENSG00000177606	JUN	Jun proto-oncogene, AP-1 transcription factor subunit
chr1	59250286	59250757	472	Promoter (<=1kb)	59250823	59365384	114562	1	100131060	uc001czf.2	-66	ENSG00000234807	LINC01135	long intergenic non-protein coding RNA 1135
chr1	59251125	59251545	421	Promoter (<=1kb)	59250823	59365384	114562	1	100131060	uc010oop.1	302	ENSG00000234807	LINC01135	long intergenic non-protein coding RNA 1135
chr1	59280423	59281500	1078	Intron (uc001czf.2/100131060, intron 1 of 3)	59250823	59365384	114562	1	100131060	uc010oop.1	29600	ENSG00000234807	LINC01135	long intergenic non-protein coding RNA 1135
chr1	59282198	59282521	324	Intron (uc001czf.2/100131060, intron 1 of 3)	59250823	59365384	114562	1	100131060	uc010oop.1	31375	ENSG00000234807	LINC01135	long intergenic non-protein coding RNA 1135
chr1	59289334	59289560	227	Intron (uc001czf.2/100131060, intron 1 of 3)	59250823	59365384	114562	1	100131060	uc010oop.1	38511	ENSG00000234807	LINC01135	long intergenic non-protein coding RNA 1135
chr1	59314591	59314926	336	Intron (uc001czf.2/100131060, intron 1 of 3)	59250823	59365384	114562	1	100131060	uc010oop.1	63768	ENSG00000234807	LINC01135	long intergenic non-protein coding RNA 1135
chr1	59315261	59315535	275	Intron (uc001czf.2/100131060, intron 1 of 3)	59250823	59365384	114562	1	100131060	uc010oop.1	64438	ENSG00000234807	LINC01135	long intergenic non-protein coding RNA 1135
chr1	59315857	59316076	220	Intron (uc001czf.2/100131060, intron 1 of 3)	59250823	59365384	114562	1	100131060	uc010oop.1	65034	ENSG00000234807	LINC01135	long intergenic non-protein coding RNA 1135
chr1	59347126	59347453	328	Intron (uc001czf.2/100131060, intron 1 of 3)	59250823	59365384	114562	1	100131060	uc010oop.1	96303	ENSG00000234807	LINC01135	long intergenic non-protein coding RNA 1135
chr1	59347758	59349290	1533	Intron (uc001czf.2/100131060, intron 1 of 3)	59250823	59365384	114562	1	100131060	uc010oop.1	96935	ENSG00000234807	LINC01135	long intergenic non-protein coding RNA 1135
chr1	59369281	59369704	424	Distal Intergenic	59250823	59365384	114562	1	100131060	uc010oop.1	118458	ENSG00000234807	LINC01135	long intergenic non-protein coding RNA 1135
chr1	59374464	59374676	213	Distal Intergenic	59250823	59365384	114562	1	100131060	uc010oop.1	123641	ENSG00000234807	LINC01135	long intergenic non-protein coding RNA 1135
chr1	59398719	59399349	631	Distal Intergenic	59250823	59365384	114562	1	100131060	uc010oop.1	147896	ENSG00000234807	LINC01135	long intergenic non-protein coding RNA 1135
chr1	59485588	59486271	684	Distal Intergenic	59597608	59612479	14872	2	729467	uc010ooq.2	126208	ENSG00000224609	HSD52	uncharacterized LOC729467
chr1	59495640	59495931	292	Distal Intergenic	59597608	59612479	14872	2	729467	uc010ooq.2	116548	ENSG00000224609	HSD52	uncharacterized LOC729467
chr1	59508809	59509024	216	Distal Intergenic	59597608	59612479	14872	2	729467	uc010ooq.2	103455	ENSG00000224609	HSD52	uncharacterized LOC729467
chr1	59509506	59509886	381	Distal Intergenic	59597608	59612479	14872	2	729467	uc010ooq.2	102593	ENSG00000224609	HSD52	uncharacterized LOC729467
chr1	59582327	59582545	219	Distal Intergenic	59597608	59612479	14872	2	729467	uc010ooq.2	29934	ENSG00000224609	HSD52	uncharacterized LOC729467
chr1	59594107	59594495	389	Distal Intergenic	59597608	59612479	14872	2	729467	uc010ooq.2	17984	ENSG00000224609	HSD52	uncharacterized LOC729467
chr1	59594764	59595030	267	Downstream (2-3kb)	59597608	59612479	14872	2	729467	uc010ooq.2	17449	ENSG00000224609	HSD52	uncharacterized LOC729467
chr1	59604255	59604479	225	Intron (uc010ooq.2/729467, intron 1 of 2)	59597608	59612479	14872	2	729467	uc010ooq.2	8000	ENSG00000224609	HSD52	uncharacterized LOC729467
chr1	59605018	59605416	399	Intron (uc010ooq.2/729467, intron 1 of 2)	59597608	59612479	14872	2	729467	uc010ooq.2	7063	ENSG00000224609	HSD52	uncharacterized LOC729467
chr1	59608224	59609547	1324	Promoter (2-3kb)	59597608	59612479	14872	2	729467	uc010ooq.2	2932	ENSG00000224609	HSD52	uncharacterized LOC729467
chr1	59612475	59612785	311	Promoter (<=1kb)	59597608	59612479	14872	2	729467	uc010ooq.2	0	ENSG00000224609	HSD52	uncharacterized LOC729467
chr1	59616020	59616543	524	Distal Intergenic	59597608	59612479	14872	2	729467	uc010ooq.2	-3541	ENSG00000224609	HSD52	uncharacterized LOC729467
chr1	59616865	59617332	468	Distal Intergenic	59597608	59612479	14872	2	729467	uc010ooq.2	-4386	ENSG00000224609	HSD52	uncharacterized LOC729467
chr1	59761866	59762353	488	Promoter (<=1kb)	59762625	60092526	329902	1	55277	uc001czg.2	-272	ENSG00000172456	FGGY	FGGY carbohydrate kinase domain containing
chr1	59892648	59893108	461	Intron (uc001czg.2/55277, intron 4 of 8)	59981301	60228402	247102	1	55277	uc001czm.5	-88193	ENSG00000172456	FGGY	FGGY carbohydrate kinase domain containing
chr1	60280888	60281124	237	Promoter (<=1kb)	60280844	60342050	61207	1	51361	uc001czp.3	44	ENSG00000134709	HOOK1	hook microtubule tethering protein 1
chr1	60392079	60392695	617	Promoter (<=1kb)	60358980	60392423	33444	2	1573	uc001czq.3	0	ENSG00000134716	CYP2J2	cytochrome P450 family 2 subfamily J member 2
chr1	61508726	61509107	382	Distal Intergenic	61542946	61928460	385515	1	4774	uc001czy.3	-33839	ENSG00000162599	NFIA	nuclear factor I A
chr1	61515568	61515829	262	Distal Intergenic	61542946	61928460	385515	1	4774	uc001czy.3	-27117	ENSG00000162599	NFIA	nuclear factor I A
chr1	61516159	61516390	232	Distal Intergenic	61542946	61928460	385515	1	4774	uc001czy.3	-26556	ENSG00000162599	NFIA	nuclear factor I A
chr1	61517634	61517972	339	Distal Intergenic	61542946	61928460	385515	1	4774	uc001czy.3	-24974	ENSG00000162599	NFIA	nuclear factor I A
chr1	61519027	61519617	591	Distal Intergenic	61542946	61928460	385515	1	4774	uc001czy.3	-23329	ENSG00000162599	NFIA	nuclear factor I A
chr1	61541569	61541821	253	Promoter (1-2kb)	61542946	61928460	385515	1	4774	uc001czy.3	-1125	ENSG00000162599	NFIA	nuclear factor I A
chr1	61542906	61543774	869	Promoter (<=1kb)	61542946	61928460	385515	1	4774	uc001czy.3	0	ENSG00000162599	NFIA	nuclear factor I A
chr1	61547169	61547744	576	Promoter (<=1kb)	61547534	61928460	380927	1	4774	uc010oos.2	0	ENSG00000162599	NFIA	nuclear factor I A
chr1	61548827	61549117	291	Promoter (<=1kb)	61547980	61928460	380481	1	4774	uc001czw.3	847	ENSG00000162599	NFIA	nuclear factor I A
chr1	61607150	61607575	426	Intron (uc001czy.3/4774, intron 2 of 10)	61547980	61928460	380481	1	4774	uc001czw.3	59170	ENSG00000162599	NFIA	nuclear factor I A
chr1	61750979	61751424	446	Intron (uc001czy.3/4774, intron 3 of 10)	61869748	61928460	58713	1	4774	uc001czx.3	-118324	ENSG00000162599	NFIA	nuclear factor I A
chr1	61752853	61753205	353	Intron (uc001czy.3/4774, intron 3 of 10)	61869748	61928460	58713	1	4774	uc001czx.3	-116543	ENSG00000162599	NFIA	nuclear factor I A
chr1	61753431	61753914	484	Intron (uc001czy.3/4774, intron 3 of 10)	61869748	61928460	58713	1	4774	uc001czx.3	-115834	ENSG00000162599	NFIA	nuclear factor I A
chr1	61803624	61804131	508	Intron (uc001czy.3/4774, intron 4 of 10)	61869748	61928460	58713	1	4774	uc001czx.3	-65617	ENSG00000162599	NFIA	nuclear factor I A
chr1	62190577	62191495	919	Promoter (<=1kb)	62146719	62191095	44377	2	83941	uc001czz.1	0	ENSG00000162604	TM2D1	TM2 domain containing 1
chr1	62207834	62208425	592	Promoter (<=1kb)	62208149	62579918	371770	1	10207	uc009waf.1	0	ENSG00000132849	PATJ	PATJ, crumbs cell polarity complex component
chr1	62599638	62599895	258	Intron (uc001dab.3/10207, intron 41 of 42)	62660474	62678001	17528	1	54596	uc001dae.4	-60579	ENSG00000240563	L1TD1	LINE1 type transposase domain containing 1
chr1	62696591	62696822	232	Distal Intergenic	62701837	62729096	27260	2	163782	uc001daf.4	32274	ENSG00000132854	KANK4	KN motif and ankyrin repeat domains 4
chr1	62702440	62703074	635	3' UTR	62701837	62729096	27260	2	163782	uc001daf.4	26022	ENSG00000132854	KANK4	KN motif and ankyrin repeat domains 4
chr1	62901539	62902076	538	Promoter (<=1kb)	62901975	62917475	15501	1	7398	uc001daj.2	0	ENSG00000162607	USP1	ubiquitin specific peptidase 1
chr1	62902391	62902703	313	Promoter (<=1kb)	62902383	62917475	15093	1	7398	uc001dal.2	8	ENSG00000162607	USP1	ubiquitin specific peptidase 1
chr1	63153778	63154248	471	Promoter (<=1kb)	62920397	63154039	233643	2	85440	uc001dan.4	0	ENSG00000116641	DOCK7	dedicator of cytokinesis 7
chr1	63249490	63250484	995	Promoter (<=1kb)	63249777	63330941	81165	1	84938	uc001dat.3	0	ENSG00000125703	ATG4C	autophagy related 4C cysteine peptidase
chr1	63769715	63769930	216	Intron (uc001daw.2/199899, intron 3 of 11)	63624754	63782901	158148	2	199899	uc001daw.2	12971	ENSG00000224209	LINC00466	long intergenic non-protein coding RNA 466
chr1	63988905	63989351	447	Promoter (<=1kb)	63906441	63988944	82504	2	23421	uc001dba.2	0	ENSG00000142856	ITGB3BP	integrin subunit beta 3 binding protein
chr1	64058692	64060405	1714	Promoter (<=1kb)	64058947	64125916	66970	1	5236	uc001dbh.3	0	ENSG00000079739	PGM1	phosphoglucomutase 1
chr1	64128218	64128791	574	Distal Intergenic	64088887	64125916	37030	1	5236	uc010ooz.2	39331	ENSG00000079739	PGM1	phosphoglucomutase 1
chr1	64140088	64140333	246	Distal Intergenic	64088887	64125916	37030	1	5236	uc010ooz.2	51201	ENSG00000079739	PGM1	phosphoglucomutase 1
chr1	64163978	64164288	311	Distal Intergenic	64088887	64125916	37030	1	5236	uc010ooz.2	75091	ENSG00000079739	PGM1	phosphoglucomutase 1
chr1	64170068	64170281	214	Distal Intergenic	64239690	64609052	369363	1	4919	uc001dbi.4	-69409	ENSG00000185483	ROR1	receptor tyrosine kinase like orphan receptor 1
chr1	64196423	64196716	294	Distal Intergenic	64239690	64609052	369363	1	4919	uc001dbi.4	-42974	ENSG00000185483	ROR1	receptor tyrosine kinase like orphan receptor 1
chr1	64197092	64197651	560	Distal Intergenic	64239690	64609052	369363	1	4919	uc001dbi.4	-42039	ENSG00000185483	ROR1	receptor tyrosine kinase like orphan receptor 1
chr1	64239939	64240897	959	Promoter (<=1kb)	64239690	64647179	407490	1	4919	uc001dbj.3	249	ENSG00000185483	ROR1	receptor tyrosine kinase like orphan receptor 1
chr1	64241239	64241865	627	Promoter (1-2kb)	64239690	64647179	407490	1	4919	uc001dbj.3	1549	ENSG00000185483	ROR1	receptor tyrosine kinase like orphan receptor 1
chr1	64262989	64263513	525	Intron (uc001dbi.4/4919, intron 1 of 6)	64239690	64647179	407490	1	4919	uc001dbj.3	23299	ENSG00000185483	ROR1	receptor tyrosine kinase like orphan receptor 1
chr1	64287229	64287444	216	Intron (uc001dbi.4/4919, intron 1 of 6)	64239690	64647179	407490	1	4919	uc001dbj.3	47539	ENSG00000185483	ROR1	receptor tyrosine kinase like orphan receptor 1
chr1	64341928	64342145	218	Intron (uc001dbi.4/4919, intron 1 of 6)	64239690	64647179	407490	1	4919	uc001dbj.3	102238	ENSG00000185483	ROR1	receptor tyrosine kinase like orphan receptor 1
chr1	64378317	64378577	261	Intron (uc001dbi.4/4919, intron 1 of 6)	64239690	64647179	407490	1	4919	uc001dbj.3	138627	ENSG00000185483	ROR1	receptor tyrosine kinase like orphan receptor 1
chr1	64383519	64383939	421	Intron (uc001dbi.4/4919, intron 1 of 6)	64239690	64647179	407490	1	4919	uc001dbj.3	143829	ENSG00000185483	ROR1	receptor tyrosine kinase like orphan receptor 1
chr1	64386275	64386772	498	Intron (uc001dbi.4/4919, intron 1 of 6)	64239690	64647179	407490	1	4919	uc001dbj.3	146585	ENSG00000185483	ROR1	receptor tyrosine kinase like orphan receptor 1
chr1	64387547	64387845	299	Intron (uc001dbi.4/4919, intron 1 of 6)	64239690	64647179	407490	1	4919	uc001dbj.3	147857	ENSG00000185483	ROR1	receptor tyrosine kinase like orphan receptor 1
chr1	64436187	64436402	216	Intron (uc001dbi.4/4919, intron 1 of 6)	64239690	64647179	407490	1	4919	uc001dbj.3	196497	ENSG00000185483	ROR1	receptor tyrosine kinase like orphan receptor 1
chr1	64449133	64450181	1049	Intron (uc001dbi.4/4919, intron 1 of 6)	64239690	64647179	407490	1	4919	uc001dbj.3	209443	ENSG00000185483	ROR1	receptor tyrosine kinase like orphan receptor 1
chr1	64453626	64453996	371	Intron (uc001dbi.4/4919, intron 1 of 6)	64239690	64647179	407490	1	4919	uc001dbj.3	213936	ENSG00000185483	ROR1	receptor tyrosine kinase like orphan receptor 1
chr1	64505377	64505591	215	Intron (uc001dbi.4/4919, intron 2 of 6)	64669490	64710027	40538	1	148581	uc001dbn.1	-163899	ENSG00000177414	UBE2U	ubiquitin conjugating enzyme E2 U
chr1	64598757	64598999	243	Intron (uc001dbi.4/4919, intron 4 of 6)	64669490	64710027	40538	1	148581	uc001dbn.1	-70491	ENSG00000177414	UBE2U	ubiquitin conjugating enzyme E2 U
chr1	64602875	64603221	347	Exon (uc001dbi.4/4919, exon 5 of 7)	64669490	64710027	40538	1	148581	uc001dbn.1	-66269	ENSG00000177414	UBE2U	ubiquitin conjugating enzyme E2 U
chr1	64689216	64689744	529	Intron (uc001dbn.1/148581, intron 6 of 8)	64669490	64710027	40538	1	148581	uc001dbn.1	19726	ENSG00000177414	UBE2U	ubiquitin conjugating enzyme E2 U
chr1	64690023	64690253	231	Intron (uc001dbn.1/148581, intron 6 of 8)	64669490	64710027	40538	1	148581	uc001dbn.1	20533	ENSG00000177414	UBE2U	ubiquitin conjugating enzyme E2 U
chr1	64935524	64936112	589	Promoter (<=1kb)	64936476	65158741	222266	1	57685	uc001dbo.1	-364	ENSG00000158966	CACHD1	cache domain containing 1
chr1	64937101	64937384	284	Promoter (<=1kb)	64936476	65158741	222266	1	57685	uc001dbo.1	625	ENSG00000158966	CACHD1	cache domain containing 1
chr1	65209985	65210963	979	Promoter (<=1kb)	65210778	65298914	88137	1	55225	uc001dbs.2	0	ENSG00000162437	RAVER2	ribonucleoprotein, PTB binding 2
chr1	65330025	65330263	239	Intron (uc001dbu.1/3716, intron 8 of 24)	65298906	65311323	12418	2	3716	uc009wal.1	-18702	ENSG00000162434	JAK1	Janus kinase 1
chr1	65363657	65364064	408	Intron (uc001dbu.1/3716, intron 1 of 24)	65298906	65311323	12418	2	3716	uc009wal.1	-52334	ENSG00000162434	JAK1	Janus kinase 1
chr1	65383530	65383841	312	Intron (uc001dbu.1/3716, intron 1 of 24)	65298906	65432187	133282	2	3716	uc001dbu.1	48346	ENSG00000162434	JAK1	Janus kinase 1
chr1	65431466	65432693	1228	Promoter (<=1kb)	65298906	65432187	133282	2	3716	uc001dbu.1	0	ENSG00000162434	JAK1	Janus kinase 1
chr1	65469018	65469227	210	Distal Intergenic	65298906	65432619	133714	2	3716	uc009wam.1	-36399	ENSG00000162434	JAK1	Janus kinase 1
chr1	65532168	65532582	415	Distal Intergenic	65524117	65524191	75	2	406893	uc001dbx.3	-7977	ENSG00000199135	MIR101-1	microRNA 101-1
chr1	65533363	65534292	930	Distal Intergenic	65524117	65524191	75	2	406893	uc001dbx.3	-9172	ENSG00000199135	MIR101-1	microRNA 101-1
chr1	65535157	65535411	255	Distal Intergenic	65524117	65524191	75	2	406893	uc001dbx.3	-10966	ENSG00000199135	MIR101-1	microRNA 101-1
chr1	65612775	65613864	1090	Promoter (<=1kb)	65613232	65697828	84597	1	205	uc001dby.3	0	ENSG00000162433	AK4	adenylate kinase 4
chr1	65639875	65640505	631	Intron (uc001dby.3/205, intron 2 of 5)	65613850	65697828	83979	1	205	uc001dca.3	26025	ENSG00000162433	AK4	adenylate kinase 4
chr1	65642131	65642674	544	Intron (uc001dby.3/205, intron 2 of 5)	65613850	65697828	83979	1	205	uc001dca.3	28281	ENSG00000162433	AK4	adenylate kinase 4
chr1	65647094	65647370	277	Intron (uc001dby.3/205, intron 2 of 5)	65613850	65697828	83979	1	205	uc001dca.3	33244	ENSG00000162433	AK4	adenylate kinase 4
chr1	65696585	65696859	275	3' UTR	65720148	65858548	138401	1	9829	uc001dcc.1	-23289	ENSG00000116675	DNAJC6	DnaJ heat shock protein family (Hsp40) member C6
chr1	65719757	65720202	446	Promoter (<=1kb)	65720148	65858548	138401	1	9829	uc001dcc.1	0	ENSG00000116675	DNAJC6	DnaJ heat shock protein family (Hsp40) member C6
chr1	65720887	65721115	229	Promoter (<=1kb)	65720148	65858548	138401	1	9829	uc001dcc.1	739	ENSG00000116675	DNAJC6	DnaJ heat shock protein family (Hsp40) member C6
chr1	65856982	65857208	227	Intron (uc001dcc.1/9829, intron 11 of 11)	65886131	66096095	209965	1	3953	uc001dcg.3	-28923	ENSG00000116678	LEPR	leptin receptor
chr1	65884527	65884785	259	Promoter (1-2kb)	65886131	66096095	209965	1	3953	uc001dcg.3	-1346	ENSG00000116678	LEPR	leptin receptor
chr1	65885086	65885491	406	Promoter (<=1kb)	65886131	66096095	209965	1	3953	uc001dcg.3	-640	ENSG00000116678	LEPR	leptin receptor
chr1	65885787	65886410	624	Promoter (<=1kb)	65886131	66096095	209965	1	3953	uc001dcg.3	0	ENSG00000116678	LEPR	leptin receptor
chr1	65886786	65887263	478	Promoter (<=1kb)	65886131	65901690	15560	1	54741	uc009wap.3	655	ENSG00000213625	LEPROT	leptin receptor overlapping transcript
chr1	65887758	65889967	2210	Promoter (1-2kb)	65886131	65901690	15560	1	54741	uc009wap.3	1627	ENSG00000213625	LEPROT	leptin receptor overlapping transcript
chr1	65891277	65891657	381	Intron (uc009wao.3/54741, intron 2 of 2)	65886131	65901690	15560	1	54741	uc009wap.3	5146	ENSG00000213625	LEPROT	leptin receptor overlapping transcript
chr1	65895484	65895760	277	Exon (uc001dcf.3/54741, exon 3 of 4)	65886131	65901690	15560	1	54741	uc009wap.3	9353	ENSG00000213625	LEPROT	leptin receptor overlapping transcript
chr1	65940694	65940966	273	Intron (uc001dcg.3/3953, intron 2 of 19)	65991372	66091917	100546	1	3953	uc021ool.1	-50406	ENSG00000116678	LEPR	leptin receptor
chr1	65975439	65975862	424	Intron (uc001dcg.3/3953, intron 2 of 19)	65991372	66091917	100546	1	3953	uc021ool.1	-15510	ENSG00000116678	LEPR	leptin receptor
chr1	66153652	66154302	651	Distal Intergenic	66258193	66840262	582070	1	5142	uc001dcn.3	-103891	ENSG00000184588	PDE4B	phosphodiesterase 4B
chr1	66766548	66766838	291	Intron (uc001dcn.3/5142, intron 7 of 16)	66797793	66840262	42470	1	5142	uc001dcq.3	-30955	ENSG00000184588	PDE4B	phosphodiesterase 4B
chr1	66796817	66797286	470	Promoter (<=1kb)	66797793	66840262	42470	1	5142	uc001dcq.3	-507	ENSG00000184588	PDE4B	phosphodiesterase 4B
chr1	66797709	66798307	599	Promoter (<=1kb)	66797793	66840262	42470	1	5142	uc001dcq.3	0	ENSG00000184588	PDE4B	phosphodiesterase 4B
chr1	66837154	66837564	411	Intron (uc001dcn.3/5142, intron 16 of 16)	66820070	66840262	20193	1	5142	uc009was.3	17084	ENSG00000184588	PDE4B	phosphodiesterase 4B
chr1	66932575	66932853	279	Distal Intergenic	66999825	67210768	210944	1	84251	uc001dcr.3	-66972	ENSG00000118473	SGIP1	SH3 domain GRB2 like endophilin interacting protein 1
chr1	67029235	67029454	220	Intron (uc001dcr.3/84251, intron 1 of 24)	66999825	67210768	210944	1	84251	uc001dcr.3	29410	ENSG00000118473	SGIP1	SH3 domain GRB2 like endophilin interacting protein 1
chr1	67029815	67030490	676	Intron (uc001dcr.3/84251, intron 1 of 24)	66999825	67210768	210944	1	84251	uc001dcr.3	29990	ENSG00000118473	SGIP1	SH3 domain GRB2 like endophilin interacting protein 1
chr1	67043306	67043712	407	Intron (uc001dcr.3/84251, intron 1 of 24)	66999825	67210768	210944	1	84251	uc001dcr.3	43481	ENSG00000118473	SGIP1	SH3 domain GRB2 like endophilin interacting protein 1
chr1	67390544	67391268	725	Promoter (<=1kb)	67390578	67413923	23346	1	57708	uc001dda.5	0	ENSG00000198160	MIER1	MIER1 transcriptional regulator
chr1	67417460	67417686	227	Intron (uc001ddc.2/57708, intron 4 of 14)	67395926	67454302	58377	1	57708	uc001ddj.1	21534	ENSG00000198160	MIER1	MIER1 transcriptional regulator
chr1	67420498	67421029	532	Intron (uc001ddc.2/57708, intron 4 of 14)	67395926	67454302	58377	1	57708	uc001ddj.1	24572	ENSG00000198160	MIER1	MIER1 transcriptional regulator
chr1	67811863	67812082	220	Intron (uc001ddu.3/3595, intron 8 of 15)	67773047	67862583	89537	1	3595	uc010oqn.3	38816	ENSG00000081985	IL12RB2	interleukin 12 receptor subunit beta 2
chr1	67894384	67894750	367	Promoter (1-2kb)	67873493	67896123	22631	2	26135	uc001ddv.3	1373	ENSG00000142864	SERBP1	SERPINE1 mRNA binding protein 1
chr1	67895716	67896589	874	Promoter (<=1kb)	67873493	67896123	22631	2	26135	uc001ddv.3	0	ENSG00000142864	SERBP1	SERPINE1 mRNA binding protein 1
chr1	67896846	67897417	572	Promoter (<=1kb)	67873493	67896123	22631	2	26135	uc001ddy.3	-723	ENSG00000142864	SERBP1	SERPINE1 mRNA binding protein 1
chr1	67906923	67907226	304	Distal Intergenic	67873493	67896123	22631	2	26135	uc001ddy.3	-10800	ENSG00000142864	SERBP1	SERPINE1 mRNA binding protein 1
chr1	67920866	67921152	287	Distal Intergenic	67873493	67896123	22631	2	26135	uc001ddy.3	-24743	ENSG00000142864	SERBP1	SERPINE1 mRNA binding protein 1
chr1	68027375	68027773	399	Distal Intergenic	68150860	68154021	3162	1	1647	uc001ddz.2	-123087	ENSG00000116717	GADD45A	growth arrest and DNA damage inducible alpha
chr1	68036360	68036854	495	Distal Intergenic	68150860	68154021	3162	1	1647	uc001ddz.2	-114006	ENSG00000116717	GADD45A	growth arrest and DNA damage inducible alpha
chr1	68092154	68092416	263	Distal Intergenic	68150860	68154021	3162	1	1647	uc001ddz.2	-58444	ENSG00000116717	GADD45A	growth arrest and DNA damage inducible alpha
chr1	68095092	68095352	261	Distal Intergenic	68150860	68154021	3162	1	1647	uc001ddz.2	-55508	ENSG00000116717	GADD45A	growth arrest and DNA damage inducible alpha
chr1	68096364	68096577	214	Distal Intergenic	68150860	68154021	3162	1	1647	uc001ddz.2	-54283	ENSG00000116717	GADD45A	growth arrest and DNA damage inducible alpha
chr1	68112547	68112797	251	Distal Intergenic	68150860	68154021	3162	1	1647	uc001ddz.2	-38063	ENSG00000116717	GADD45A	growth arrest and DNA damage inducible alpha
chr1	68149028	68149408	381	Promoter (1-2kb)	68150860	68154021	3162	1	1647	uc001ddz.2	-1452	ENSG00000116717	GADD45A	growth arrest and DNA damage inducible alpha
chr1	68150619	68151782	1164	Promoter (<=1kb)	68150860	68154021	3162	1	1647	uc001ddz.2	0	ENSG00000116717	GADD45A	growth arrest and DNA damage inducible alpha
chr1	68152195	68153445	1251	Promoter (1-2kb)	68150860	68154021	3162	1	1647	uc009wbd.2	1335	ENSG00000116717	GADD45A	growth arrest and DNA damage inducible alpha
chr1	68176051	68176470	420	Intron (uc001dea.2/55970, intron 2 of 3)	68150860	68154021	3162	1	1647	uc009wbd.2	25191	ENSG00000116717	GADD45A	growth arrest and DNA damage inducible alpha
chr1	68178941	68179216	276	Intron (uc001dea.2/55970, intron 2 of 3)	68150860	68154021	3162	1	1647	uc009wbd.2	28081	ENSG00000116717	GADD45A	growth arrest and DNA damage inducible alpha
chr1	68190043	68190276	234	Intron (uc001dea.2/55970, intron 2 of 3)	68150860	68154021	3162	1	1647	uc009wbd.2	39183	ENSG00000116717	GADD45A	growth arrest and DNA damage inducible alpha
chr1	68190786	68191181	396	Intron (uc001dea.2/55970, intron 2 of 3)	68150860	68154021	3162	1	1647	uc009wbd.2	39926	ENSG00000116717	GADD45A	growth arrest and DNA damage inducible alpha
chr1	68201917	68202216	300	Intron (uc001dea.2/55970, intron 2 of 3)	68150860	68154021	3162	1	1647	uc009wbd.2	51057	ENSG00000116717	GADD45A	growth arrest and DNA damage inducible alpha
chr1	68215613	68215950	338	Intron (uc001dea.2/55970, intron 2 of 3)	68150860	68154021	3162	1	1647	uc009wbd.2	64753	ENSG00000116717	GADD45A	growth arrest and DNA damage inducible alpha
chr1	68218766	68218987	222	Intron (uc001dea.2/55970, intron 2 of 3)	68150860	68154021	3162	1	1647	uc009wbd.2	67906	ENSG00000116717	GADD45A	growth arrest and DNA damage inducible alpha
chr1	68257795	68258068	274	Intron (uc001dea.2/55970, intron 1 of 3)	68297971	68668670	370700	1	100289178	uc001deb.2	-39903	ENSG00000232284	GNG12-AS1	GNG12 antisense RNA 1
chr1	68259008	68259417	410	Intron (uc001dea.2/55970, intron 1 of 3)	68297971	68668670	370700	1	100289178	uc001deb.2	-38554	ENSG00000232284	GNG12-AS1	GNG12 antisense RNA 1
chr1	68268890	68269105	216	Intron (uc001dea.2/55970, intron 1 of 3)	68297971	68668670	370700	1	100289178	uc001deb.2	-28866	ENSG00000232284	GNG12-AS1	GNG12 antisense RNA 1
chr1	68297614	68298203	590	Promoter (<=1kb)	68297971	68668670	370700	1	100289178	uc001deb.2	0	ENSG00000232284	GNG12-AS1	GNG12 antisense RNA 1
chr1	68299362	68299574	213	Promoter (<=1kb)	68167149	68299155	132007	2	55970	uc001dea.2	-207	ENSG00000172380	GNG12	G protein subunit gamma 12
chr1	68316286	68316685	400	Intron (uc001deb.2/100289178, intron 1 of 9)	68167149	68299155	132007	2	55970	uc001dea.2	-17131	ENSG00000172380	GNG12	G protein subunit gamma 12
chr1	68345511	68345745	235	Intron (uc001deb.2/100289178, intron 1 of 9)	68167149	68299155	132007	2	55970	uc001dea.2	-46356	ENSG00000172380	GNG12	G protein subunit gamma 12
chr1	68345969	68346576	608	Intron (uc001deb.2/100289178, intron 1 of 9)	68167149	68299155	132007	2	55970	uc001dea.2	-46814	ENSG00000172380	GNG12	G protein subunit gamma 12
chr1	68363948	68364352	405	Intron (uc001deb.2/100289178, intron 1 of 9)	68167149	68299155	132007	2	55970	uc001dea.2	-64793	ENSG00000172380	GNG12	G protein subunit gamma 12
chr1	68372067	68372277	211	Intron (uc001deb.2/100289178, intron 1 of 9)	68167149	68299155	132007	2	55970	uc001dea.2	-72912	ENSG00000172380	GNG12	G protein subunit gamma 12
chr1	68640050	68640420	371	Intron (uc001deb.2/100289178, intron 9 of 9)	68649201	68649293	93	2	100302279	uc021oos.1	8873	ENSG00000221203	MIR1262	microRNA 1262
chr1	68640954	68641395	442	Intron (uc001deb.2/100289178, intron 9 of 9)	68649201	68649293	93	2	100302279	uc021oos.1	7898	ENSG00000221203	MIR1262	microRNA 1262
chr1	68643783	68644291	509	Intron (uc001deb.2/100289178, intron 9 of 9)	68649201	68649293	93	2	100302279	uc021oos.1	5002	ENSG00000221203	MIR1262	microRNA 1262
chr1	68658631	68658862	232	Promoter (1-2kb)	68591041	68659904	68864	2	79971	uc009wbf.1	1042	ENSG00000116729	WLS	wntless Wnt ligand secretion mediator
chr1	68696228	68696565	338	Promoter (1-2kb)	68564142	68698284	134143	2	79971	uc001dee.3	1719	ENSG00000116729	WLS	wntless Wnt ligand secretion mediator
chr1	68697178	68697817	640	Promoter (<=1kb)	68564142	68698284	134143	2	79971	uc001dee.3	467	ENSG00000116729	WLS	wntless Wnt ligand secretion mediator
chr1	68699233	68699455	223	Promoter (<=1kb)	68659539	68698284	38746	2	79971	uc001deh.2	-949	ENSG00000116729	WLS	wntless Wnt ligand secretion mediator
chr1	68850357	68850871	515	Distal Intergenic	68894507	68915642	21136	2	6121	uc001dei.1	64771	ENSG00000116745	RPE65	RPE65, retinoid isomerohydrolase
chr1	69989342	69990101	760	Distal Intergenic	70032868	70340687	307820	1	57554	uc001deo.1	-42767	ENSG00000033122	LRRC7	leucine rich repeat containing 7
chr1	70374565	70374776	212	Intron (uc001dep.3/57554, intron 5 of 24)	70385005	70386000	996	1	5301	uc009wbh.2	-10229	ENSG00000229359	PIN1P1	peptidylprolyl cis/trans isomerase, NIMA-interacting 1 pseudogene 1
chr1	70509748	70510001	254	Exon (uc001dep.3/57554, exon 20 of 25)	70502127	70589171	87045	1	57554	uc001deq.3	7621	ENSG00000033122	LRRC7	leucine rich repeat containing 7
chr1	70687125	70687373	249	Promoter (<=1kb)	70687145	70716186	29042	1	9295	uc001deu.2	0	ENSG00000116754	SRSF11	serine and arginine rich splicing factor 11
chr1	70687720	70688143	424	Promoter (<=1kb)	70687145	70716186	29042	1	9295	uc001deu.2	575	ENSG00000116754	SRSF11	serine and arginine rich splicing factor 11
chr1	70700861	70701250	390	5' UTR	70695961	70717701	21741	1	9295	uc001dev.3	4900	ENSG00000116754	SRSF11	serine and arginine rich splicing factor 11
chr1	70819133	70819757	625	Promoter (<=1kb)	70724685	70820417	95733	2	81573	uc001dex.4	660	ENSG00000118454	ANKRD13C	ankyrin repeat domain 13C
chr1	70824445	70824891	447	Intron (uc001dfa.3/11147, intron 1 of 2)	70820493	70833705	13213	1	11147	uc010oqp.2	3952	ENSG00000197568	HHLA3	HERV-H LTR-associating 3
chr1	70875835	70877161	1327	Promoter (<=1kb)	70876901	70897918	21018	1	1491	uc009wbl.2	0	ENSG00000116761	CTH	cystathionine gamma-lyase
chr1	70878732	70879153	422	Promoter (1-2kb)	70876901	70905534	28634	1	1491	uc010oqq.2	1831	ENSG00000116761	CTH	cystathionine gamma-lyase
chr1	70975883	70976221	339	Distal Intergenic	70876901	70905534	28634	1	1491	uc010oqq.2	98982	ENSG00000116761	CTH	cystathionine gamma-lyase
chr1	71302770	71303015	246	Distal Intergenic	71512189	71532865	20677	1	100132618	uc001dfr.3	-209174	NA	ZRANB2-AS1	ZRANB2 antisense RNA 1
chr1	71546201	71546691	491	Promoter (<=1kb)	71528974	71546972	17999	2	9406	uc001dfs.3	281	ENSG00000132485	ZRANB2	zinc finger RANBP2-type containing 2
chr1	71987408	71987617	210	Intron (uc001dfv.3/257194, intron 6 of 6)	72259915	72302695	42781	2	100852409	uc031pmw.1	315078	ENSG00000228853	NEGR1-IT1	NEGR1 intronic transcript 1
chr1	72357460	72357700	241	Intron (uc001dfv.3/257194, intron 2 of 6)	72259915	72302695	42781	2	100852409	uc031pmw.1	-54765	ENSG00000228853	NEGR1-IT1	NEGR1 intronic transcript 1
chr1	72384929	72385192	264	Intron (uc001dfv.3/257194, intron 2 of 6)	72259915	72302695	42781	2	100852409	uc031pmw.1	-82234	ENSG00000228853	NEGR1-IT1	NEGR1 intronic transcript 1
chr1	72748874	72750460	1587	Promoter (<=1kb)	71868625	72748405	879781	2	257194	uc010oqs.2	-469	ENSG00000172260	NEGR1	neuronal growth regulator 1
chr1	72750886	72751182	297	Promoter (2-3kb)	71868625	72748405	879781	2	257194	uc010oqs.2	-2481	ENSG00000172260	NEGR1	neuronal growth regulator 1
chr1	72935006	72935236	231	Distal Intergenic	71868625	72748405	879781	2	257194	uc010oqs.2	-186601	ENSG00000172260	NEGR1	neuronal growth regulator 1
chr1	74353856	74354076	221	Distal Intergenic	74491702	74663871	172170	2	127255	uc001dfy.4	309795	ENSG00000162620	LRRIQ3	leucine rich repeats and IQ motif containing 3
chr1	74663995	74664532	538	Promoter (<=1kb)	74663896	74674148	10253	1	8790	uc010oqu.2	99	ENSG00000254685	FPGT	fucose-1-phosphate guanylyltransferase
chr1	75195552	75195835	284	Intron (uc001dgj.3/1429, intron 1 of 8)	75198836	75232360	33525	1	127253	uc001dgn.3	-3001	ENSG00000162623	TYW3	tRNA-yW synthesizing protein 3 homolog
chr1	75842840	75843223	384	Intron (uc001dgr.2/204962, intron 4 of 25)	75667816	76076799	408984	2	204962	uc001dgr.2	233576	ENSG00000137968	SLC44A5	solute carrier family 44 member 5
chr1	76190074	76190528	455	Promoter (<=1kb)	76190043	76229355	39313	1	34	uc010orf.2	31	ENSG00000117054	ACADM	acyl-CoA dehydrogenase medium chain
chr1	76190795	76191241	447	Promoter (<=1kb)	76190043	76229355	39313	1	34	uc010orf.2	752	ENSG00000117054	ACADM	acyl-CoA dehydrogenase medium chain
chr1	76232452	76232770	319	Distal Intergenic	76251879	76260775	8897	1	5876	uc001dgy.2	-19109	ENSG00000137955	RABGGTB	Rab geranylgeranyltransferase beta subunit
chr1	76252007	76253380	1374	Promoter (<=1kb)	76252757	76252834	78	1	692085	uc001dgz.2	0	ENSG00000206620	SNORD45C	small nucleolar RNA, C/D box 45C
chr1	76253616	76254571	956	Promoter (<=1kb)	76253574	76253657	84	1	26805	uc009wbu.1	42	ENSG00000207241	SNORD45A	small nucleolar RNA, C/D box 45A
chr1	76533873	76534403	531	Distal Intergenic	76540389	77042892	502504	1	256435	uc001dhg.4	-5986	ENSG00000184005	ST6GALNAC3	ST6 N-acetylgalactosaminide alpha-2,6-sialyltransferase 3
chr1	77328417	77328867	451	Distal Intergenic	77333186	77529737	196552	1	81849	uc001dhi.3	-4319	ENSG00000117069	ST6GALNAC5	ST6 N-acetylgalactosaminide alpha-2,6-sialyltransferase 5
chr1	77426711	77426990	280	Intron (uc001dhi.3/81849, intron 2 of 4)	77334182	77529737	195556	1	81849	uc009wbw.3	92529	ENSG00000117069	ST6GALNAC5	ST6 N-acetylgalactosaminide alpha-2,6-sialyltransferase 5
chr1	77684939	77685230	292	Promoter (<=1kb)	77554667	77685132	130466	2	10026	uc001dhk.3	0	ENSG00000142892	PIGK	phosphatidylinositol glycan anchor biosynthesis class K
chr1	77747675	77747961	287	Promoter (<=1kb)	77747662	78025654	277993	1	26289	uc001dhn.3	13	ENSG00000154027	AK5	adenylate kinase 5
chr1	77836310	77836619	310	Intron (uc001dhn.3/26289, intron 6 of 13)	77748287	78025654	277368	1	26289	uc001dho.3	88023	ENSG00000154027	AK5	adenylate kinase 5
chr1	77837373	77837698	326	Intron (uc001dhn.3/26289, intron 6 of 13)	77748287	78025654	277368	1	26289	uc001dho.3	89086	ENSG00000154027	AK5	adenylate kinase 5
chr1	77850816	77851039	224	Intron (uc001dhn.3/26289, intron 6 of 13)	77748287	78025654	277368	1	26289	uc001dho.3	102529	ENSG00000154027	AK5	adenylate kinase 5
chr1	77863621	77863877	257	Intron (uc001dhn.3/26289, intron 6 of 13)	77748287	78025654	277368	1	26289	uc001dho.3	115334	ENSG00000154027	AK5	adenylate kinase 5
chr1	77979250	77979518	269	Intron (uc001dhn.3/26289, intron 10 of 13)	78030190	78099090	68901	2	26009	uc001dhp.3	119572	ENSG00000036549	ZZZ3	zinc finger ZZ-type containing 3
chr1	78002423	78003070	648	Intron (uc001dhn.3/26289, intron 13 of 13)	78030190	78099090	68901	2	26009	uc001dhp.3	96020	ENSG00000036549	ZZZ3	zinc finger ZZ-type containing 3
chr1	78004162	78004392	231	Intron (uc001dhn.3/26289, intron 13 of 13)	78030190	78099090	68901	2	26009	uc001dhp.3	94698	ENSG00000036549	ZZZ3	zinc finger ZZ-type containing 3
chr1	78005452	78005810	359	Intron (uc001dhn.3/26289, intron 13 of 13)	78030190	78099090	68901	2	26009	uc001dhp.3	93280	ENSG00000036549	ZZZ3	zinc finger ZZ-type containing 3
chr1	78006241	78006472	232	Intron (uc001dhn.3/26289, intron 13 of 13)	78030190	78099090	68901	2	26009	uc001dhp.3	92618	ENSG00000036549	ZZZ3	zinc finger ZZ-type containing 3
chr1	78149186	78149642	457	Promoter (<=1kb)	78030190	78149104	118915	2	26009	uc001dhr.3	-82	ENSG00000036549	ZZZ3	zinc finger ZZ-type containing 3
chr1	78225403	78225619	217	Promoter (<=1kb)	78161674	78225564	63891	2	23032	uc001dht.4	0	ENSG00000077254	USP33	ubiquitin specific peptidase 33
chr1	78245322	78245917	596	Promoter (<=1kb)	78245309	78345225	99917	1	374986	uc010orl.3	13	ENSG00000180488	MIGA1	mitoguardin 1
chr1	78353924	78354244	321	Promoter (<=1kb)	78354200	78407893	53694	1	91624	uc001dia.3	0	ENSG00000162614	NEXN	nexilin F-actin binding protein
chr1	78391730	78391970	241	Intron (uc001dia.3/91624, intron 5 of 10)	78398727	78409578	10852	1	91624	uc001dig.4	-6757	ENSG00000162614	NEXN	nexilin F-actin binding protein
chr1	78442362	78442571	210	Promoter (2-3kb)	78412167	78444777	32611	2	8880	uc001dih.4	2206	ENSG00000162613	FUBP1	far upstream element binding protein 1
chr1	78443674	78444108	435	Promoter (<=1kb)	78412167	78444777	32611	2	8880	uc001dih.4	669	ENSG00000162613	FUBP1	far upstream element binding protein 1
chr1	78444381	78444648	268	Promoter (<=1kb)	78412167	78444777	32611	2	8880	uc001dih.4	129	ENSG00000162613	FUBP1	far upstream element binding protein 1
chr1	78445055	78445792	738	Promoter (<=1kb)	78444934	78482995	38062	1	11080	uc010orn.2	121	ENSG00000162616	DNAJB4	DnaJ heat shock protein family (Hsp40) member B4
chr1	78469673	78470046	374	Promoter (<=1kb)	78470636	78482995	12360	1	11080	uc001dij.3	-590	ENSG00000162616	DNAJB4	DnaJ heat shock protein family (Hsp40) member B4
chr1	78471369	78471691	323	Promoter (<=1kb)	78470636	78482995	12360	1	11080	uc001dij.3	733	ENSG00000162616	DNAJB4	DnaJ heat shock protein family (Hsp40) member B4
chr1	78567554	78567870	317	Intron (uc001dik.3/54810, intron 3 of 5)	78511589	78603112	91524	1	54810	uc001dik.3	55965	ENSG00000137960	GIPC2	GIPC PDZ domain containing family member 2
chr1	78637947	78638168	222	Distal Intergenic	78695283	78759574	64292	1	149047	uc001dil.1	-57115	ENSG00000237413	MGC27382	uncharacterized MGC27382
chr1	78745411	78745823	413	Intron (uc001dil.1/149047, intron 3 of 5)	78695283	78835147	139865	1	149047	uc009wcc.3	50128	ENSG00000237413	MGC27382	uncharacterized MGC27382
chr1	78806367	78806793	427	Intron (uc009wcc.3/149047, intron 3 of 5)	78695283	78835147	139865	1	149047	uc009wcc.3	111084	ENSG00000237413	MGC27382	uncharacterized MGC27382
chr1	78989702	78989924	223	Intron (uc001dim.3/5737, intron 3 of 3)	78956728	79006386	49659	1	5737	uc001din.3	32974	ENSG00000122420	PTGFR	prostaglandin F receptor
chr1	79085078	79085338	261	Promoter (<=1kb)	79086088	79111830	25743	1	10964	uc010oro.2	-750	ENSG00000137959	IFI44L	interferon induced protein 44 like
chr1	79118106	79118348	243	Promoter (2-3kb)	79115477	79129763	14287	1	10561	uc001dip.4	2629	ENSG00000137965	IFI44	interferon induced protein 44
chr1	79298899	79299392	494	Distal Intergenic	79355449	79472495	117047	2	64123	uc001diq.4	173103	ENSG00000162618	ADGRL4	adhesion G protein-coupled receptor L4
chr1	79315489	79315705	217	Distal Intergenic	79355449	79472495	117047	2	64123	uc001diq.4	156790	ENSG00000162618	ADGRL4	adhesion G protein-coupled receptor L4
chr1	80413037	80413274	238	Distal Intergenic	79355449	79472495	117047	2	64123	uc001diq.4	-940542	ENSG00000162618	ADGRL4	adhesion G protein-coupled receptor L4
chr1	80930321	80930571	251	Distal Intergenic	81771845	82458107	686263	1	23266	uc001dis.3	-841274	ENSG00000117114	ADGRL2	adhesion G protein-coupled receptor L2
chr1	81584374	81584603	230	Distal Intergenic	81771845	82458107	686263	1	23266	uc001dis.3	-187242	ENSG00000117114	ADGRL2	adhesion G protein-coupled receptor L2
chr1	81584995	81585297	303	Distal Intergenic	81771845	82458107	686263	1	23266	uc001dis.3	-186548	ENSG00000117114	ADGRL2	adhesion G protein-coupled receptor L2
chr1	81683374	81683594	221	Distal Intergenic	81771845	82458107	686263	1	23266	uc001dis.3	-88251	ENSG00000117114	ADGRL2	adhesion G protein-coupled receptor L2
chr1	82148004	82148333	330	Intron (uc001dis.3/23266, intron 4 of 8)	82165455	82458107	292653	1	23266	uc001dit.4	-17122	ENSG00000117114	ADGRL2	adhesion G protein-coupled receptor L2
chr1	82266079	82266326	248	Promoter (<=1kb)	82266082	82458107	192026	1	23266	uc001diu.3	0	ENSG00000117114	ADGRL2	adhesion G protein-coupled receptor L2
chr1	82266930	82267364	435	Promoter (<=1kb)	82266082	82458107	192026	1	23266	uc009wcd.3	848	ENSG00000117114	ADGRL2	adhesion G protein-coupled receptor L2
chr1	82267808	82268313	506	Promoter (1-2kb)	82266082	82458107	192026	1	23266	uc009wcd.3	1726	ENSG00000117114	ADGRL2	adhesion G protein-coupled receptor L2
chr1	84464458	84465385	928	Promoter (<=1kb)	84335057	84464833	129777	2	79739	uc001djc.3	0	ENSG00000137941	TTLL7	tubulin tyrosine ligase like 7
chr1	84519526	84519969	444	Distal Intergenic	84543745	84670979	127235	1	5567	uc001dji.3	-23776	ENSG00000142875	PRKACB	protein kinase cAMP-activated catalytic subunit beta
chr1	84542977	84543566	590	Promoter (<=1kb)	84543745	84670979	127235	1	5567	uc001dji.3	-179	ENSG00000142875	PRKACB	protein kinase cAMP-activated catalytic subunit beta
chr1	84831585	84831800	216	Intron (uc009wcg.3/391051, intron 7 of 8)	84810361	84816481	6121	1	148418	uc001djs.3	21224	ENSG00000203943	SAMD13	sterile alpha motif domain containing 13
chr1	84944627	84945144	518	Promoter (<=1kb)	84944920	84964033	19114	1	80135	uc001djv.4	0	ENSG00000117133	RPF1	ribosome production factor 1 homolog
chr1	84971090	84972988	1899	Promoter (<=1kb)	84964006	84972262	8257	2	2787	uc001djw.4	0	ENSG00000174021	GNG5	G protein subunit gamma 5
chr1	85039829	85040477	649	Promoter (<=1kb)	85018804	85040104	21301	2	1486	uc001dkc.3	0	ENSG00000117151	CTBS	chitobiase
chr1	85065483	85065706	224	Distal Intergenic	85018804	85040163	21360	2	1486	uc001dkb.2	-25320	ENSG00000117151	CTBS	chitobiase
chr1	85066024	85066375	352	Distal Intergenic	85018804	85040163	21360	2	1486	uc001dkb.2	-25861	ENSG00000117151	CTBS	chitobiase
chr1	85083425	85083655	231	Distal Intergenic	85093913	85097429	3517	2	439927	uc010ory.1	13774	ENSG00000180869	LINC01555	long intergenic non-protein coding RNA 1555
chr1	85099236	85099506	271	Promoter (1-2kb)	85093913	85100703	6791	2	439927	uc001dke.2	1197	ENSG00000180869	LINC01555	long intergenic non-protein coding RNA 1555
chr1	85155001	85155220	220	Promoter (<=1kb)	85109390	85156151	46762	2	117178	uc001dkg.3	931	ENSG00000117155	SSX2IP	SSX family member 2 interacting protein
chr1	85155721	85156116	396	Promoter (<=1kb)	85109390	85156151	46762	2	117178	uc001dkg.3	35	ENSG00000117155	SSX2IP	SSX family member 2 interacting protein
chr1	85156522	85156839	318	Promoter (<=1kb)	85121148	85156440	35293	2	117178	uc001dkk.1	-82	ENSG00000117155	SSX2IP	SSX family member 2 interacting protein
chr1	85163927	85164339	413	Distal Intergenic	85121148	85156440	35293	2	117178	uc001dkk.1	-7487	ENSG00000117155	SSX2IP	SSX family member 2 interacting protein
chr1	85410969	85411568	600	Intron (uc001dkm.3/255231, intron 7 of 13)	85391266	85462796	71531	2	255231	uc001dkm.3	51228	ENSG00000153898	MCOLN2	mucolipin 2
chr1	85513527	85514096	570	Promoter (<=1kb)	85483765	85514223	30459	2	55283	uc001dkp.3	127	ENSG00000055732	MCOLN3	mucolipin 3
chr1	85527927	85528179	253	Promoter (<=1kb)	85527993	85598821	70829	1	126820	uc001dkt.3	0	ENSG00000162643	WDR63	WD repeat domain 63
chr1	85725058	85725724	667	Promoter (<=1kb)	85715637	85725355	9719	2	148423	uc001dkv.3	0	ENSG00000162642	C1orf52	chromosome 1 open reading frame 52
chr1	85741899	85742235	337	Promoter (<=1kb)	85742041	85743771	1731	1	646626	uc021ope.1	0	NA	LOC646626	uncharacterized LOC646626
chr1	85742680	85742936	257	Promoter (<=1kb)	85731460	85742587	11128	2	8915	uc021opd.1	-93	ENSG00000142867	BCL10	B cell CLL/lymphoma 10
chr1	85754991	85755257	267	Intron (uc001dla.2/646626, intron 2 of 4)	85731460	85742587	11128	2	8915	uc021opd.1	-12404	ENSG00000142867	BCL10	B cell CLL/lymphoma 10
chr1	85756845	85757063	219	Intron (uc001dla.2/646626, intron 2 of 4)	85731460	85742587	11128	2	8915	uc021opd.1	-14258	ENSG00000142867	BCL10	B cell CLL/lymphoma 10
chr1	85762615	85762955	341	Intron (uc001dla.2/646626, intron 2 of 4)	85731460	85742587	11128	2	8915	uc021opd.1	-20028	ENSG00000142867	BCL10	B cell CLL/lymphoma 10
chr1	85763250	85763844	595	Intron (uc001dla.2/646626, intron 2 of 4)	85731460	85742587	11128	2	8915	uc021opd.1	-20663	ENSG00000142867	BCL10	B cell CLL/lymphoma 10
chr1	85764291	85764577	287	Intron (uc001dla.2/646626, intron 2 of 4)	85731460	85742587	11128	2	8915	uc021opd.1	-21704	ENSG00000142867	BCL10	B cell CLL/lymphoma 10
chr1	85764849	85765060	212	Intron (uc001dla.2/646626, intron 2 of 4)	85731460	85742587	11128	2	8915	uc021opd.1	-22262	ENSG00000142867	BCL10	B cell CLL/lymphoma 10
chr1	85786332	85787760	1429	3' UTR	85731460	85742587	11128	2	8915	uc021opd.1	-43745	ENSG00000142867	BCL10	B cell CLL/lymphoma 10
chr1	85794479	85795055	577	Intron (uc001dla.2/646626, intron 2 of 4)	85731460	85742587	11128	2	8915	uc021opd.1	-51892	ENSG00000142867	BCL10	B cell CLL/lymphoma 10
chr1	85795493	85796286	794	Intron (uc001dla.2/646626, intron 2 of 4)	85731460	85742587	11128	2	8915	uc021opd.1	-52906	ENSG00000142867	BCL10	B cell CLL/lymphoma 10
chr1	85796585	85796963	379	Intron (uc001dla.2/646626, intron 2 of 4)	85731460	85742587	11128	2	8915	uc021opd.1	-53998	ENSG00000142867	BCL10	B cell CLL/lymphoma 10
chr1	85809286	85810131	846	Intron (uc001dla.2/646626, intron 2 of 4)	85784168	85870180	86013	2	23576	uc010osb.2	60049	ENSG00000153904	DDAH1	dimethylarginine dimethylaminohydrolase 1
chr1	85929836	85930873	1038	Promoter (<=1kb)	85784168	85930267	146100	2	23576	uc009wco.3	0	ENSG00000153904	DDAH1	dimethylarginine dimethylaminohydrolase 1
chr1	85987159	85987780	622	Intron (uc001dlc.3/23576, intron 1 of 6)	85784168	86044046	259879	2	23576	uc001dlc.3	56266	ENSG00000153904	DDAH1	dimethylarginine dimethylaminohydrolase 1
chr1	85992006	85992360	355	Intron (uc001dlc.3/23576, intron 1 of 6)	85784168	86044046	259879	2	23576	uc001dlc.3	51686	ENSG00000153904	DDAH1	dimethylarginine dimethylaminohydrolase 1
chr1	86016635	86017007	373	Intron (uc001dlc.3/23576, intron 1 of 6)	85784168	86044046	259879	2	23576	uc001dlc.3	27039	ENSG00000153904	DDAH1	dimethylarginine dimethylaminohydrolase 1
chr1	86041883	86044217	2335	Promoter (<=1kb)	85784168	86044046	259879	2	23576	uc001dlc.3	0	ENSG00000153904	DDAH1	dimethylarginine dimethylaminohydrolase 1
chr1	86044461	86044965	505	Promoter (<=1kb)	85784168	86044046	259879	2	23576	uc001dlc.3	-415	ENSG00000153904	DDAH1	dimethylarginine dimethylaminohydrolase 1
chr1	86046169	86046904	736	Promoter (<=1kb)	86046444	86049648	3205	1	3491	uc001dle.3	0	ENSG00000142871	CYR61	cysteine rich angiogenic inducer 61
chr1	86047231	86048218	988	Promoter (<=1kb)	86046444	86049648	3205	1	3491	uc001dle.3	787	ENSG00000142871	CYR61	cysteine rich angiogenic inducer 61
chr1	86064763	86065166	404	Distal Intergenic	86046444	86049648	3205	1	3491	uc001dle.3	18319	ENSG00000142871	CYR61	cysteine rich angiogenic inducer 61
chr1	86072231	86073950	1720	Distal Intergenic	86046444	86049648	3205	1	3491	uc001dle.3	25787	ENSG00000142871	CYR61	cysteine rich angiogenic inducer 61
chr1	86076641	86076853	213	Distal Intergenic	86046444	86049648	3205	1	3491	uc001dle.3	30197	ENSG00000142871	CYR61	cysteine rich angiogenic inducer 61
chr1	86077764	86079054	1291	Distal Intergenic	86046444	86049648	3205	1	3491	uc001dle.3	31320	ENSG00000142871	CYR61	cysteine rich angiogenic inducer 61
chr1	86094020	86095131	1112	Distal Intergenic	86046444	86049648	3205	1	3491	uc001dle.3	47576	ENSG00000142871	CYR61	cysteine rich angiogenic inducer 61
chr1	86173317	86173534	218	Promoter (<=1kb)	86115106	86174116	59011	2	54680	uc001dlh.3	582	ENSG00000117174	ZNHIT6	zinc finger HIT-type containing 6
chr1	86173829	86174094	266	Promoter (<=1kb)	86115106	86174116	59011	2	54680	uc001dlh.3	22	ENSG00000117174	ZNHIT6	zinc finger HIT-type containing 6
chr1	86175047	86175266	220	Promoter (<=1kb)	86115106	86174116	59011	2	54680	uc010osc.2	-931	ENSG00000117174	ZNHIT6	zinc finger HIT-type containing 6
chr1	86315481	86315696	216	Intron (uc001dli.3/255631, intron 14 of 34)	86194916	86428932	234017	2	255631	uc001dli.3	113236	ENSG00000171502	COL24A1	collagen type XXIV alpha 1 chain
chr1	86365156	86365484	329	Intron (uc001dli.3/255631, intron 5 of 34)	86194916	86428932	234017	2	255631	uc001dli.3	63448	ENSG00000171502	COL24A1	collagen type XXIV alpha 1 chain
chr1	86396746	86397249	504	Intron (uc001dli.3/255631, intron 1 of 34)	86194916	86428932	234017	2	255631	uc001dli.3	31683	ENSG00000171502	COL24A1	collagen type XXIV alpha 1 chain
chr1	86539325	86539543	219	Intron (uc001dlj.3/255631, intron 7 of 59)	86194916	86622154	427239	2	255631	uc001dlj.3	82611	ENSG00000171502	COL24A1	collagen type XXIV alpha 1 chain
chr1	86658719	86658938	220	Distal Intergenic	86510811	86622446	111636	2	255631	uc009wcq.3	-36273	ENSG00000171502	COL24A1	collagen type XXIV alpha 1 chain
chr1	87008887	87009112	226	Distal Intergenic	87012759	87046432	33674	1	22802	uc009wcs.3	-3647	ENSG00000016602	CLCA4	chloride channel accessory 4
chr1	87149745	87150003	259	Distal Intergenic	87170253	87213867	43615	1	51100	uc001dlw.3	-20250	ENSG00000097033	SH3GLB1	SH3 domain containing GRB2 like, endophilin B1
chr1	87170968	87171214	247	Promoter (<=1kb)	87170253	87213867	43615	1	51100	uc001dlz.3	715	ENSG00000097033	SH3GLB1	SH3 domain containing GRB2 like, endophilin B1
chr1	87239873	87240479	607	Distal Intergenic	87170253	87213867	43615	1	51100	uc001dlz.3	69620	ENSG00000097033	SH3GLB1	SH3 domain containing GRB2 like, endophilin B1
chr1	87245291	87245584	294	Distal Intergenic	87170253	87213867	43615	1	51100	uc001dlz.3	75038	ENSG00000097033	SH3GLB1	SH3 domain containing GRB2 like, endophilin B1
chr1	87380292	87380551	260	Promoter (<=1kb)	87380335	87564125	183791	1	9653	uc001dmc.4	0	ENSG00000153936	HS2ST1	heparan sulfate 2-O-sulfotransferase 1
chr1	87690005	87690781	777	Distal Intergenic	87597609	87602352	4744	1	339524	uc010oso.2	92396	ENSG00000267272	LINC01140	long intergenic non-protein coding RNA 1140
chr1	87692086	87692604	519	Distal Intergenic	87597609	87602352	4744	1	339524	uc010oso.2	94477	ENSG00000267272	LINC01140	long intergenic non-protein coding RNA 1140
chr1	87793891	87794783	893	Promoter (<=1kb)	87794151	87814607	20457	1	8543	uc001dmi.3	0	ENSG00000143013	LMO4	LIM domain only 4
chr1	87796829	87797259	431	Promoter (<=1kb)	87797351	87814607	17257	1	8543	uc001dmj.3	-92	ENSG00000143013	LMO4	LIM domain only 4
chr1	87801095	87801330	236	Intron (uc001dmi.3/8543, intron 2 of 4)	87797351	87814607	17257	1	8543	uc001dmj.3	3744	ENSG00000143013	LMO4	LIM domain only 4
chr1	88266115	88266335	221	Distal Intergenic	87819210	87837338	18129	2	100505768	uc001dmk.3	-428777	ENSG00000227290	LINC01364	long intergenic non-protein coding RNA 1364
chr1	88393972	88394217	246	Distal Intergenic	87819210	87837338	18129	2	100505768	uc001dmk.3	-556634	ENSG00000227290	LINC01364	long intergenic non-protein coding RNA 1364
chr1	89148964	89149586	623	Promoter (<=1kb)	89149922	89301938	152017	1	5586	uc001dmn.3	-336	ENSG00000065243	PKN2	protein kinase N2
chr1	89356903	89357446	544	Promoter (<=1kb)	89318321	89357301	38981	2	2959	uc001dmo.4	0	ENSG00000137947	GTF2B	general transcription factor IIB
chr1	89456896	89457152	257	Promoter (1-2kb)	89445139	89458643	13505	2	494115	uc001dms.3	1491	ENSG00000213516	RBMXL1	RNA binding motif protein, X-linked like 1
chr1	89457459	89458489	1031	Promoter (<=1kb)	89445139	89458643	13505	2	494115	uc001dms.3	154	ENSG00000213516	RBMXL1	RNA binding motif protein, X-linked like 1
chr1	89487196	89488566	1371	Promoter (<=1kb)	89472360	89488549	16190	2	2635	uc001dmt.3	0	ENSG00000117226	GBP3	guanylate binding protein 3
chr1	89488852	89489140	289	Promoter (<=1kb)	89474527	89488549	14023	2	2635	uc021opp.1	-303	ENSG00000117226	GBP3	guanylate binding protein 3
chr1	89506594	89507156	563	Distal Intergenic	89474527	89488549	14023	2	2635	uc021opp.1	-18045	ENSG00000117226	GBP3	guanylate binding protein 3
chr1	89777358	89777860	503	Distal Intergenic	89754941	89756045	1105	2	729930	uc031pna.1	-21313	NA	LOC729930	chromosome 11 open reading frame 74 pseudogene
chr1	89989703	89991252	1550	Promoter (<=1kb)	89990397	90063420	73024	1	23507	uc001dnh.3	0	ENSG00000197147	LRRC8B	leucine rich repeat containing 8 VRAC subunit B
chr1	90028032	90028245	214	Intron (uc001dnh.3/23507, intron 3 of 7)	90024270	90063420	39151	1	23507	uc001dnj.3	3762	ENSG00000197147	LRRC8B	leucine rich repeat containing 8 VRAC subunit B
chr1	90098396	90098998	603	Promoter (<=1kb)	90090408	90098453	8046	2	400761	uc001dnk.1	0	ENSG00000231999	LRRC8C-DT	LRRC8C divergent transcript
chr1	90101689	90102012	324	Intron (uc001dnl.4/84230, intron 1 of 2)	90098644	90185094	86451	1	84230	uc001dnl.4	3045	ENSG00000171488	LRRC8C	leucine rich repeat containing 8 VRAC subunit C
chr1	90167237	90167454	218	Intron (uc001dnl.4/84230, intron 2 of 2)	90098644	90185094	86451	1	84230	uc001dnl.4	68593	ENSG00000171488	LRRC8C	leucine rich repeat containing 8 VRAC subunit C
chr1	90264149	90264400	252	Distal Intergenic	90286573	90401989	115417	1	55144	uc001dnm.3	-22173	ENSG00000171492	LRRC8D	leucine rich repeat containing 8 VRAC subunit D
chr1	90275235	90275991	757	Distal Intergenic	90286573	90401989	115417	1	55144	uc001dnm.3	-10582	ENSG00000171492	LRRC8D	leucine rich repeat containing 8 VRAC subunit D
chr1	90287132	90287386	255	Promoter (<=1kb)	90287480	90401989	114510	1	55144	uc001dnn.3	-94	ENSG00000171492	LRRC8D	leucine rich repeat containing 8 VRAC subunit D
chr1	90308548	90309106	559	Intron (uc001dnm.3/55144, intron 1 of 2)	90287480	90401989	114510	1	55144	uc001dnn.3	21068	ENSG00000171492	LRRC8D	leucine rich repeat containing 8 VRAC subunit D
chr1	90331532	90332213	682	Intron (uc001dnm.3/55144, intron 2 of 2)	90287480	90401989	114510	1	55144	uc001dnn.3	44052	ENSG00000171492	LRRC8D	leucine rich repeat containing 8 VRAC subunit D
chr1	90359687	90359938	252	Intron (uc001dnm.3/55144, intron 2 of 2)	90287480	90401989	114510	1	55144	uc001dnn.3	72207	ENSG00000171492	LRRC8D	leucine rich repeat containing 8 VRAC subunit D
chr1	90376163	90376814	652	Intron (uc001dnm.3/55144, intron 2 of 2)	90458824	90460525	1702	2	492303	uc001dno.3	83711	NA	GEMIN8P4	gem nuclear organelle associated protein 8 pseudogene 4
chr1	90459857	90460093	237	Promoter (<=1kb)	90458824	90460525	1702	2	492303	uc001dno.3	432	NA	GEMIN8P4	gem nuclear organelle associated protein 8 pseudogene 4
chr1	90460336	90461110	775	Promoter (<=1kb)	90460678	90472000	11323	1	284695	uc001dnp.4	0	ENSG00000162664	ZNF326	zinc finger protein 326
chr1	90717664	90717981	318	Distal Intergenic	90460678	90494094	33417	1	284695	uc009wda.1	256986	ENSG00000162664	ZNF326	zinc finger protein 326
chr1	91391352	91391581	230	Intron (uc001dnv.3/84146, intron 2 of 3)	91380857	91487065	106209	2	84146	uc001dnv.3	95484	ENSG00000122482	ZNF644	zinc finger protein 644
chr1	91486795	91487449	655	Promoter (<=1kb)	91380857	91487065	106209	2	84146	uc001dnv.3	0	ENSG00000122482	ZNF644	zinc finger protein 644
chr1	91487843	91488479	637	Promoter (<=1kb)	91380857	91487812	106956	2	84146	uc001dnx.3	-31	ENSG00000122482	ZNF644	zinc finger protein 644
chr1	91541032	91541243	212	Distal Intergenic	91380857	91487812	106956	2	84146	uc001dnx.3	-53220	ENSG00000122482	ZNF644	zinc finger protein 644
chr1	91852796	91853146	351	Intron (uc001doa.4/164045, intron 4 of 38)	91843000	91866666	23667	2	164045	uc001doc.1	13520	ENSG00000162669	HFM1	HFM1, ATP dependent DNA helicase homolog
chr1	92035587	92035842	256	Distal Intergenic	91980376	91991321	10946	1	8317	uc009wdd.3	55211	ENSG00000097046	CDC7	cell division cycle 7
chr1	92074935	92075287	353	Distal Intergenic	91980376	91991321	10946	1	8317	uc009wdd.3	94559	ENSG00000097046	CDC7	cell division cycle 7
chr1	92077015	92077609	595	Distal Intergenic	91980376	91991321	10946	1	8317	uc009wdd.3	96639	ENSG00000097046	CDC7	cell division cycle 7
chr1	92196797	92197594	798	Intron (uc009wde.3/7049, intron 8 of 19)	92145900	92327603	181704	2	7049	uc009wde.3	130009	ENSG00000069702	TGFBR3	transforming growth factor beta receptor 3
chr1	92202194	92202798	605	Intron (uc009wde.3/7049, intron 7 of 19)	92145900	92327603	181704	2	7049	uc009wde.3	124805	ENSG00000069702	TGFBR3	transforming growth factor beta receptor 3
chr1	92260801	92261445	645	Intron (uc009wde.3/7049, intron 2 of 19)	92145900	92327603	181704	2	7049	uc009wde.3	66158	ENSG00000069702	TGFBR3	transforming growth factor beta receptor 3
chr1	92269371	92269754	384	Intron (uc009wde.3/7049, intron 1 of 19)	92145900	92327603	181704	2	7049	uc009wde.3	57849	ENSG00000069702	TGFBR3	transforming growth factor beta receptor 3
chr1	92270042	92270676	635	Intron (uc009wde.3/7049, intron 1 of 19)	92145900	92327603	181704	2	7049	uc009wde.3	56927	ENSG00000069702	TGFBR3	transforming growth factor beta receptor 3
chr1	92348998	92349217	220	Promoter (2-3kb)	92145900	92351836	205937	2	7049	uc001doh.3	2619	ENSG00000069702	TGFBR3	transforming growth factor beta receptor 3
chr1	92350356	92351661	1306	Promoter (<=1kb)	92145900	92351836	205937	2	7049	uc001doh.3	175	ENSG00000069702	TGFBR3	transforming growth factor beta receptor 3
chr1	92351929	92352406	478	Promoter (<=1kb)	92145900	92351836	205937	2	7049	uc010osy.2	-93	ENSG00000069702	TGFBR3	transforming growth factor beta receptor 3
chr1	92356746	92356966	221	Intron (uc001doj.3/7049, intron 2 of 17)	92145900	92351836	205937	2	7049	uc010osy.2	-4910	ENSG00000069702	TGFBR3	transforming growth factor beta receptor 3
chr1	92366234	92366452	219	Intron (uc001doj.3/7049, intron 1 of 17)	92145900	92371559	225660	2	7049	uc001doj.3	5107	ENSG00000069702	TGFBR3	transforming growth factor beta receptor 3
chr1	92424674	92424891	218	Intron (uc001dok.4/676, intron 1 of 18)	92417709	92479985	62277	1	676	uc001dom.4	6965	ENSG00000137948	BRDT	bromodomain testis associated
chr1	92546047	92546412	366	Promoter (<=1kb)	92545862	92613401	67540	1	284697	uc010otc.2	185	ENSG00000284413	BTBD8	BTB domain containing 8
chr1	92763755	92764818	1064	Promoter (<=1kb)	92711955	92764566	52612	2	11146	uc001dor.3	0	ENSG00000174842	GLMN	glomulin, FKBP associated protein
chr1	92867726	92867943	218	Distal Intergenic	92940318	92949356	9039	2	2672	uc001dou.4	81413	ENSG00000162676	GFI1	growth factor independent 1 transcriptional repressor
chr1	92920851	92921082	232	Distal Intergenic	92940318	92949356	9039	2	2672	uc001dou.4	28274	ENSG00000162676	GFI1	growth factor independent 1 transcriptional repressor
chr1	92947235	92948038	804	Promoter (1-2kb)	92940318	92949356	9039	2	2672	uc001dou.4	1318	ENSG00000162676	GFI1	growth factor independent 1 transcriptional repressor
chr1	92969236	92969461	226	Distal Intergenic	92940318	92952433	12116	2	2672	uc001dow.4	-16803	ENSG00000162676	GFI1	growth factor independent 1 transcriptional repressor
chr1	93248450	93248674	225	Intron (uc001dox.3/7813, intron 1 of 17)	92974253	93257961	283709	2	7813	uc001dox.3	9287	ENSG00000067208	EVI5	ecotropic viral integration site 5
chr1	93249653	93249952	300	Intron (uc001dox.3/7813, intron 1 of 17)	92974253	93257961	283709	2	7813	uc001dox.3	8009	ENSG00000067208	EVI5	ecotropic viral integration site 5
chr1	93250601	93251662	1062	Intron (uc001dox.3/7813, intron 1 of 17)	92974253	93257961	283709	2	7813	uc001dox.3	6299	ENSG00000067208	EVI5	ecotropic viral integration site 5
chr1	93274039	93274286	248	Distal Intergenic	92974253	93257961	283709	2	7813	uc010otf.2	-16078	ENSG00000067208	EVI5	ecotropic viral integration site 5
chr1	93285512	93286643	1132	Distal Intergenic	93297594	93307481	9888	1	6125	uc001doz.3	-10951	ENSG00000122406	RPL5	ribosomal protein L5
chr1	93288168	93289160	993	Distal Intergenic	93297594	93307481	9888	1	6125	uc001doz.3	-8434	ENSG00000122406	RPL5	ribosomal protein L5
chr1	93297455	93297986	532	Promoter (<=1kb)	93297594	93307481	9888	1	6125	uc001doz.3	0	ENSG00000122406	RPL5	ribosomal protein L5
chr1	93298220	93298664	445	Promoter (<=1kb)	93297917	93307481	9565	1	6125	uc001dpb.3	303	ENSG00000122406	RPL5	ribosomal protein L5
chr1	93298963	93299367	405	Promoter (1-2kb)	93297917	93307481	9565	1	6125	uc001dpb.3	1046	ENSG00000122406	RPL5	ribosomal protein L5
chr1	93375032	93375376	345	Intron (uc001dpc.3/388650, intron 1 of 4)	93307717	93342707	34991	2	388650	uc021opu.1	-32325	ENSG00000154511	FAM69A	family with sequence similarity 69 member A
chr1	93425670	93425897	228	Promoter (1-2kb)	93298286	93427079	128794	2	388650	uc001dpc.3	1182	ENSG00000154511	FAM69A	family with sequence similarity 69 member A
chr1	93426789	93427167	379	Promoter (<=1kb)	93298286	93427079	128794	2	388650	uc001dpc.3	0	ENSG00000154511	FAM69A	family with sequence similarity 69 member A
chr1	93427417	93427956	540	Promoter (<=1kb)	93307717	93427079	119363	2	388650	uc021opw.1	-338	ENSG00000154511	FAM69A	family with sequence similarity 69 member A
chr1	93481122	93481345	224	Distal Intergenic	93307717	93427079	119363	2	388650	uc021opw.1	-54043	ENSG00000154511	FAM69A	family with sequence similarity 69 member A
chr1	93485033	93485274	242	Distal Intergenic	93307717	93427079	119363	2	388650	uc021opw.1	-57954	ENSG00000154511	FAM69A	family with sequence similarity 69 member A
chr1	93544411	93545131	721	Promoter (<=1kb)	93544792	93604638	59847	1	22823	uc001dpi.4	0	ENSG00000143033	MTF2	metal response element binding transcription factor 2
chr1	93644575	93644891	317	Promoter (1-2kb)	93615299	93646246	30948	2	50999	uc001dpn.3	1355	ENSG00000117500	TMED5	transmembrane p24 trafficking protein 5
chr1	93645500	93645758	259	Promoter (<=1kb)	93615299	93646246	30948	2	50999	uc001dpn.3	488	ENSG00000117500	TMED5	transmembrane p24 trafficking protein 5
chr1	93804121	93804391	271	Exon (uc001dpt.2/100131564, exon 5 of 9)	93775666	93811368	35703	2	100131564	uc001dpt.2	6977	NA	CCDC18-AS1	CCDC18 antisense RNA 1
chr1	93907877	93908206	330	Distal Intergenic	93913688	94020218	106531	1	54874	uc001dpv.3	-5482	ENSG00000137942	FNBP1L	formin binding protein 1 like
chr1	93914512	93915017	506	Promoter (<=1kb)	93913688	94020218	106531	1	54874	uc010otk.2	824	ENSG00000137942	FNBP1L	formin binding protein 1 like
chr1	94082228	94082566	339	Promoter (2-3kb)	94027343	94079702	52360	2	8412	uc001dpy.4	-2526	ENSG00000137936	BCAR3	BCAR3, NSP family adaptor protein
chr1	94094787	94095021	235	Intron (uc001dpz.4/8412, intron 3 of 11)	94027343	94079702	52360	2	8412	uc001dpy.4	-15085	ENSG00000137936	BCAR3	BCAR3, NSP family adaptor protein
chr1	94129986	94130342	357	Intron (uc001dpz.4/8412, intron 2 of 11)	94027343	94146926	119584	2	8412	uc001dpz.4	16584	ENSG00000137936	BCAR3	BCAR3, NSP family adaptor protein
chr1	94135784	94136186	403	Intron (uc001dpz.4/8412, intron 2 of 11)	94027343	94146926	119584	2	8412	uc001dpz.4	10740	ENSG00000137936	BCAR3	BCAR3, NSP family adaptor protein
chr1	94146670	94146998	329	Promoter (<=1kb)	94027343	94146926	119584	2	8412	uc001dpz.4	0	ENSG00000137936	BCAR3	BCAR3, NSP family adaptor protein
chr1	94147400	94147948	549	Promoter (<=1kb)	94027343	94147394	120052	2	8412	uc001dqa.4	-6	ENSG00000137936	BCAR3	BCAR3, NSP family adaptor protein
chr1	94158103	94158919	817	Intron (uc001dqb.4/8412, intron 3 of 13)	94027343	94147394	120052	2	8412	uc001dqa.4	-10709	ENSG00000137936	BCAR3	BCAR3, NSP family adaptor protein
chr1	94159670	94159948	279	Intron (uc001dqb.4/8412, intron 3 of 13)	94027343	94147394	120052	2	8412	uc001dqa.4	-12276	ENSG00000137936	BCAR3	BCAR3, NSP family adaptor protein
chr1	94160418	94160740	323	Intron (uc001dqb.4/8412, intron 3 of 13)	94027343	94147394	120052	2	8412	uc001dqa.4	-13024	ENSG00000137936	BCAR3	BCAR3, NSP family adaptor protein
chr1	94167396	94168161	766	Intron (uc001dqb.4/8412, intron 3 of 13)	94027343	94147394	120052	2	8412	uc001dqa.4	-20002	ENSG00000137936	BCAR3	BCAR3, NSP family adaptor protein
chr1	94169201	94169585	385	Intron (uc001dqb.4/8412, intron 3 of 13)	94027343	94147394	120052	2	8412	uc001dqa.4	-21807	ENSG00000137936	BCAR3	BCAR3, NSP family adaptor protein
chr1	94181405	94181615	211	Intron (uc001dqb.4/8412, intron 2 of 13)	94027343	94147394	120052	2	8412	uc001dqa.4	-34011	ENSG00000137936	BCAR3	BCAR3, NSP family adaptor protein
chr1	94187036	94187254	219	Intron (uc001dqb.4/8412, intron 2 of 13)	94027343	94147394	120052	2	8412	uc001dqa.4	-39642	ENSG00000137936	BCAR3	BCAR3, NSP family adaptor protein
chr1	94198396	94198623	228	Intron (uc001dqb.4/8412, intron 2 of 13)	94027343	94147394	120052	2	8412	uc001dqa.4	-51002	ENSG00000137936	BCAR3	BCAR3, NSP family adaptor protein
chr1	94202988	94203266	279	Intron (uc001dqb.4/8412, intron 2 of 13)	94027343	94147394	120052	2	8412	uc001dqa.4	-55594	ENSG00000137936	BCAR3	BCAR3, NSP family adaptor protein
chr1	94203619	94204714	1096	Intron (uc001dqb.4/8412, intron 2 of 13)	94027343	94147394	120052	2	8412	uc001dqa.4	-56225	ENSG00000137936	BCAR3	BCAR3, NSP family adaptor protein
chr1	94219675	94219927	253	Exon (uc001dqd.1/uc001dqd.1, exon 2 of 2)	94027343	94147394	120052	2	8412	uc001dqa.4	-72281	ENSG00000137936	BCAR3	BCAR3, NSP family adaptor protein
chr1	94246059	94246351	293	Intron (uc001dqb.4/8412, intron 2 of 13)	94312388	94312467	80	1	100126348	uc021oqa.1	-66037	ENSG00000211575	MIR760	microRNA 760
chr1	94270371	94271058	688	Intron (uc001dqb.4/8412, intron 2 of 13)	94312388	94312467	80	1	100126348	uc021oqa.1	-41330	ENSG00000211575	MIR760	microRNA 760
chr1	94273257	94273657	401	Intron (uc001dqb.4/8412, intron 2 of 13)	94312388	94312467	80	1	100126348	uc021oqa.1	-38731	ENSG00000211575	MIR760	microRNA 760
chr1	94311055	94312340	1286	Promoter (<=1kb)	94312388	94312467	80	1	100126348	uc021oqa.1	-48	ENSG00000211575	MIR760	microRNA 760
chr1	94344719	94344951	233	Promoter (<=1kb)	94335014	94344762	9749	2	30836	uc001dqf.3	0	ENSG00000067334	DNTTIP2	deoxynucleotidyltransferase terminal interacting protein 2
chr1	94374722	94375179	458	Promoter (<=1kb)	94352590	94375012	22423	2	2730	uc001dqg.1	0	ENSG00000023909	GCLM	glutamate-cysteine ligase modifier subunit
chr1	94486124	94486407	284	Promoter (1-2kb)	94475933	94484228	8296	2	24	uc009wdp.1	-1896	ENSG00000198691	ABCA4	ATP binding cassette subfamily A member 4
chr1	94486799	94487093	295	Promoter (2-3kb)	94475933	94484228	8296	2	24	uc009wdp.1	-2571	ENSG00000198691	ABCA4	ATP binding cassette subfamily A member 4
chr1	94509678	94509890	213	Intron (uc001dqh.3/24, intron 20 of 49)	94475933	94484228	8296	2	24	uc009wdp.1	-25450	ENSG00000198691	ABCA4	ATP binding cassette subfamily A member 4
chr1	94572267	94572515	249	Intron (uc001dqh.3/24, intron 4 of 49)	94458394	94586705	128312	2	24	uc001dqh.3	14190	ENSG00000198691	ABCA4	ATP binding cassette subfamily A member 4
chr1	94702194	94702460	267	Promoter (<=1kb)	94634463	94703307	68845	2	9411	uc001dqj.4	847	ENSG00000137962	ARHGAP29	Rho GTPase activating protein 29
chr1	94703042	94703481	440	Promoter (<=1kb)	94634463	94703307	68845	2	9411	uc001dqj.4	0	ENSG00000137962	ARHGAP29	Rho GTPase activating protein 29
chr1	94711241	94711487	247	Intron (uc009wdq.1/9411, intron 1 of 25)	94667452	94703307	35856	2	9411	uc001dql.3	-7934	ENSG00000137962	ARHGAP29	Rho GTPase activating protein 29
chr1	94712944	94713937	994	Intron (uc009wdq.1/9411, intron 1 of 25)	94667452	94703307	35856	2	9411	uc001dql.3	-9637	ENSG00000137962	ARHGAP29	Rho GTPase activating protein 29
chr1	94730509	94730870	362	Intron (uc009wdq.1/9411, intron 1 of 25)	94615403	94740624	125222	2	9411	uc009wdq.1	9754	ENSG00000137962	ARHGAP29	Rho GTPase activating protein 29
chr1	94751167	94751559	393	Distal Intergenic	94615403	94740624	125222	2	9411	uc009wdq.1	-10543	ENSG00000137962	ARHGAP29	Rho GTPase activating protein 29
chr1	94789804	94791250	1447	Distal Intergenic	94615403	94740624	125222	2	9411	uc009wdq.1	-49180	ENSG00000137962	ARHGAP29	Rho GTPase activating protein 29
chr1	94791829	94792067	239	Distal Intergenic	94615403	94740624	125222	2	9411	uc009wdq.1	-51205	ENSG00000137962	ARHGAP29	Rho GTPase activating protein 29
chr1	94792302	94792516	215	Distal Intergenic	94615403	94740624	125222	2	9411	uc009wdq.1	-51678	ENSG00000137962	ARHGAP29	Rho GTPase activating protein 29
chr1	94795210	94795867	658	Distal Intergenic	94615403	94740624	125222	2	9411	uc009wdq.1	-54586	ENSG00000137962	ARHGAP29	Rho GTPase activating protein 29
chr1	94798480	94798693	214	Distal Intergenic	94615403	94740624	125222	2	9411	uc009wdq.1	-57856	ENSG00000137962	ARHGAP29	Rho GTPase activating protein 29
chr1	94815751	94815976	226	Distal Intergenic	94883933	94944260	60328	1	5825	uc001dqm.4	-67957	ENSG00000117528	ABCD3	ATP binding cassette subfamily D member 3
chr1	94994096	94994492	397	Downstream (<1kb)	94994732	95006622	11891	2	2152	uc001dqp.2	12130	ENSG00000117525	F3	coagulation factor III, tissue factor
chr1	94995160	94995440	281	3' UTR	94994732	95006622	11891	2	2152	uc001dqp.2	11182	ENSG00000117525	F3	coagulation factor III, tissue factor
chr1	95002477	95006272	3796	Promoter (<=1kb)	94994732	95006622	11891	2	2152	uc001dqp.2	350	ENSG00000117525	F3	coagulation factor III, tissue factor
chr1	95007277	95007806	530	Promoter (<=1kb)	94994732	95007413	12682	2	2152	uc001dqr.3	0	ENSG00000117525	F3	coagulation factor III, tissue factor
chr1	95010134	95010587	454	Promoter (2-3kb)	95005813	95007413	1601	2	2152	uc001dqt.3	-2721	ENSG00000117525	F3	coagulation factor III, tissue factor
chr1	95064688	95065082	395	Distal Intergenic	95005813	95007413	1601	2	2152	uc001dqt.3	-57275	ENSG00000117525	F3	coagulation factor III, tissue factor
chr1	95068171	95068566	396	Distal Intergenic	95005813	95007413	1601	2	2152	uc001dqt.3	-60758	ENSG00000117525	F3	coagulation factor III, tissue factor
chr1	95071366	95071628	263	Distal Intergenic	95005813	95007413	1601	2	2152	uc001dqt.3	-63953	ENSG00000117525	F3	coagulation factor III, tissue factor
chr1	95082220	95082479	260	Distal Intergenic	95005813	95007413	1601	2	2152	uc001dqt.3	-74807	ENSG00000117525	F3	coagulation factor III, tissue factor
chr1	95082950	95083387	438	Distal Intergenic	95005813	95007413	1601	2	2152	uc001dqt.3	-75537	ENSG00000117525	F3	coagulation factor III, tissue factor
chr1	95086987	95087222	236	Distal Intergenic	95005813	95007413	1601	2	2152	uc001dqt.3	-79574	ENSG00000117525	F3	coagulation factor III, tissue factor
chr1	95087449	95087680	232	Distal Intergenic	95005813	95007413	1601	2	2152	uc001dqt.3	-80036	ENSG00000117525	F3	coagulation factor III, tissue factor
chr1	95088260	95088774	515	Distal Intergenic	95005813	95007413	1601	2	2152	uc001dqt.3	-80847	ENSG00000117525	F3	coagulation factor III, tissue factor
chr1	95089017	95089570	554	Distal Intergenic	95005813	95007413	1601	2	2152	uc001dqt.3	-81604	ENSG00000117525	F3	coagulation factor III, tissue factor
chr1	95109506	95109737	232	Distal Intergenic	95005813	95007413	1601	2	2152	uc001dqt.3	-102093	ENSG00000117525	F3	coagulation factor III, tissue factor
chr1	95110942	95113095	2154	Distal Intergenic	95005813	95007413	1601	2	2152	uc001dqt.3	-103529	ENSG00000117525	F3	coagulation factor III, tissue factor
chr1	95114241	95114675	435	Distal Intergenic	95005813	95007413	1601	2	2152	uc001dqt.3	-106828	ENSG00000117525	F3	coagulation factor III, tissue factor
chr1	95119649	95119889	241	Distal Intergenic	95005813	95007413	1601	2	2152	uc001dqt.3	-112236	ENSG00000117525	F3	coagulation factor III, tissue factor
chr1	95138788	95139026	239	Intron (uc001dqu.3/uc001dqu.3, intron 4 of 4)	95005813	95007413	1601	2	2152	uc001dqt.3	-131375	ENSG00000117525	F3	coagulation factor III, tissue factor
chr1	95163768	95163977	210	Intron (uc001dqu.3/uc001dqu.3, intron 3 of 4)	95285898	95360803	74906	1	126969	uc001dqv.5	-121921	ENSG00000143036	SLC44A3	solute carrier family 44 member 3
chr1	95164934	95165179	246	Intron (uc001dqu.3/uc001dqu.3, intron 3 of 4)	95285898	95360803	74906	1	126969	uc001dqv.5	-120719	ENSG00000143036	SLC44A3	solute carrier family 44 member 3
chr1	95194890	95195222	333	Intron (uc001dqu.3/uc001dqu.3, intron 2 of 4)	95285898	95360803	74906	1	126969	uc001dqv.5	-90676	ENSG00000143036	SLC44A3	solute carrier family 44 member 3
chr1	95200941	95201890	950	Intron (uc001dqu.3/uc001dqu.3, intron 1 of 4)	95285898	95360803	74906	1	126969	uc001dqv.5	-84008	ENSG00000143036	SLC44A3	solute carrier family 44 member 3
chr1	95205277	95205710	434	Intron (uc001dqu.3/uc001dqu.3, intron 1 of 4)	95285898	95360803	74906	1	126969	uc001dqv.5	-80188	ENSG00000143036	SLC44A3	solute carrier family 44 member 3
chr1	95248774	95249557	784	Intron (uc001dqu.3/uc001dqu.3, intron 1 of 4)	95285898	95360803	74906	1	126969	uc001dqv.5	-36341	ENSG00000143036	SLC44A3	solute carrier family 44 member 3
chr1	95267080	95267824	745	Intron (uc001dqu.3/uc001dqu.3, intron 1 of 4)	95285898	95360803	74906	1	126969	uc001dqv.5	-18074	ENSG00000143036	SLC44A3	solute carrier family 44 member 3
chr1	95285441	95285667	227	Promoter (<=1kb)	95285898	95360803	74906	1	126969	uc001dqv.5	-231	ENSG00000143036	SLC44A3	solute carrier family 44 member 3
chr1	95320045	95320636	592	Intron (uc001dqv.5/126969, intron 9 of 14)	95292995	95356823	63829	1	126969	uc010otu.1	27050	ENSG00000143036	SLC44A3	solute carrier family 44 member 3
chr1	95329488	95329841	354	Intron (uc001dqv.5/126969, intron 10 of 14)	95292995	95356823	63829	1	126969	uc010otu.1	36493	ENSG00000143036	SLC44A3	solute carrier family 44 member 3
chr1	95330315	95330530	216	Exon (uc001dqv.5/126969, exon 11 of 15)	95292995	95356823	63829	1	126969	uc010otu.1	37320	ENSG00000143036	SLC44A3	solute carrier family 44 member 3
chr1	95360693	95361043	351	3' UTR	95362507	95391337	28831	2	1266	uc010otv.2	30294	ENSG00000117519	CNN3	calponin 3
chr1	95389987	95390483	497	Promoter (<=1kb)	95362507	95391337	28831	2	1266	uc010otv.2	854	ENSG00000117519	CNN3	calponin 3
chr1	95390848	95391425	578	Promoter (<=1kb)	95362507	95391337	28831	2	1266	uc010otv.2	0	ENSG00000117519	CNN3	calponin 3
chr1	95391999	95392257	259	Promoter (<=1kb)	95362507	95392735	30229	2	1266	uc001dqz.4	478	ENSG00000117519	CNN3	calponin 3
chr1	95392746	95392965	220	Promoter (<=1kb)	95362507	95392735	30229	2	1266	uc010otx.2	-11	ENSG00000117519	CNN3	calponin 3
chr1	95550015	95550269	255	Exon (uc021oqd.1/uc021oqd.1, exon 1 of 1)	95558073	95663161	105089	1	148534	uc021oqe.1	-7804	ENSG00000152078	TMEM56	transmembrane protein 56
chr1	95582405	95583081	677	Promoter (<=1kb)	95582894	95663161	80268	1	148534	uc001drb.3	0	ENSG00000152078	TMEM56	transmembrane protein 56
chr1	95583490	95584121	632	Promoter (<=1kb)	95583479	95710509	127031	1	100527978	uc001drd.4	11	ENSG00000271092	TMEM56-RWDD3	TMEM56-RWDD3 readthrough
chr1	95699092	95699780	689	Promoter (<=1kb)	95699711	95710509	10799	1	100527978	uc009wdt.3	0	ENSG00000271092	TMEM56-RWDD3	TMEM56-RWDD3 readthrough
chr1	96825925	96826135	211	Distal Intergenic	97187175	97239518	52344	1	58155	uc001drm.2	-361040	ENSG00000117569	PTBP2	polypyrimidine tract binding protein 2
chr1	96828199	96828781	583	Distal Intergenic	97187175	97239518	52344	1	58155	uc001drm.2	-358394	ENSG00000117569	PTBP2	polypyrimidine tract binding protein 2
chr1	96837554	96837778	225	Distal Intergenic	97187175	97239518	52344	1	58155	uc001drm.2	-349397	ENSG00000117569	PTBP2	polypyrimidine tract binding protein 2
chr1	96839953	96840215	263	Distal Intergenic	97187175	97239518	52344	1	58155	uc001drm.2	-346960	ENSG00000117569	PTBP2	polypyrimidine tract binding protein 2
chr1	96881062	96881401	340	Distal Intergenic	97187175	97239518	52344	1	58155	uc001drm.2	-305774	ENSG00000117569	PTBP2	polypyrimidine tract binding protein 2
chr1	96882078	96882291	214	Distal Intergenic	97187175	97239518	52344	1	58155	uc001drm.2	-304884	ENSG00000117569	PTBP2	polypyrimidine tract binding protein 2
chr1	96882718	96883021	304	Distal Intergenic	97187175	97239518	52344	1	58155	uc001drm.2	-304154	ENSG00000117569	PTBP2	polypyrimidine tract binding protein 2
chr1	96938094	96938336	243	Distal Intergenic	97187175	97239518	52344	1	58155	uc001drm.2	-248839	ENSG00000117569	PTBP2	polypyrimidine tract binding protein 2
chr1	96939407	96939783	377	Distal Intergenic	97187175	97239518	52344	1	58155	uc001drm.2	-247392	ENSG00000117569	PTBP2	polypyrimidine tract binding protein 2
chr1	97186957	97187177	221	Promoter (<=1kb)	97187175	97239518	52344	1	58155	uc001drm.2	0	ENSG00000117569	PTBP2	polypyrimidine tract binding protein 2
chr1	97188067	97188586	520	Promoter (<=1kb)	97188273	97280605	92333	1	58155	uc001dru.3	0	ENSG00000117569	PTBP2	polypyrimidine tract binding protein 2
chr1	97658421	97658974	554	Exon (uc001drv.3/1806, exon 20 of 23)	97561479	97788511	227033	1	100873932	uc031pne.1	96942	ENSG00000232878	DPYD-AS1	DPYD antisense RNA 1
chr1	97705547	97705759	213	Intron (uc031pne.1/100873932, intron 1 of 4)	97561479	97788511	227033	1	100873932	uc031pne.1	144068	ENSG00000232878	DPYD-AS1	DPYD antisense RNA 1
chr1	98386024	98386337	314	Promoter (<=1kb)	97543300	98386615	843316	2	1806	uc001drv.3	278	ENSG00000188641	DPYD	dihydropyrimidine dehydrogenase
chr1	98402515	98402725	211	Distal Intergenic	98185314	98386615	201302	2	1806	uc001drw.3	-15900	ENSG00000188641	DPYD	dihydropyrimidine dehydrogenase
chr1	98403133	98403543	411	Distal Intergenic	98185314	98386615	201302	2	1806	uc001drw.3	-16518	ENSG00000188641	DPYD	dihydropyrimidine dehydrogenase
chr1	98518534	98518811	278	Distal Intergenic	98453556	98515249	61694	2	400765	uc001drx.2	-3285	ENSG00000225206	MIR137HG	MIR137 host gene
chr1	98519720	98520213	494	Distal Intergenic	98453556	98515249	61694	2	400765	uc001drx.2	-4471	ENSG00000225206	MIR137HG	MIR137 host gene
chr1	98552334	98553133	800	Distal Intergenic	98453556	98515249	61694	2	400765	uc001drx.2	-37085	ENSG00000225206	MIR137HG	MIR137 host gene
chr1	98553462	98553767	306	Distal Intergenic	98453556	98515249	61694	2	400765	uc001drx.2	-38213	ENSG00000225206	MIR137HG	MIR137 host gene
chr1	98675740	98676371	632	Promoter (<=1kb)	98676267	98738214	61948	1	729987	uc031pnf.1	0	ENSG00000226053	LINC01776	long intergenic non-protein coding RNA 1776
chr1	98729194	98729509	316	Intron (uc031pnf.1/729987, intron 2 of 2)	98676267	98738214	61948	1	729987	uc031pnf.1	52927	ENSG00000226053	LINC01776	long intergenic non-protein coding RNA 1776
chr1	98788488	98789327	840	Distal Intergenic	98676267	98738214	61948	1	729987	uc031pnf.1	112221	ENSG00000226053	LINC01776	long intergenic non-protein coding RNA 1776
chr1	98789550	98790894	1345	Distal Intergenic	98676267	98738214	61948	1	729987	uc031pnf.1	113283	ENSG00000226053	LINC01776	long intergenic non-protein coding RNA 1776
chr1	98791565	98792051	487	Distal Intergenic	98676267	98738214	61948	1	729987	uc031pnf.1	115298	ENSG00000226053	LINC01776	long intergenic non-protein coding RNA 1776
chr1	98854125	98854394	270	Distal Intergenic	98676267	98738214	61948	1	729987	uc031pnf.1	177858	ENSG00000226053	LINC01776	long intergenic non-protein coding RNA 1776
chr1	99126831	99127384	554	Promoter (<=1kb)	99127236	99226056	98821	1	51375	uc001dsa.3	0	ENSG00000162627	SNX7	sorting nexin 7
chr1	99127988	99128336	349	Promoter (<=1kb)	99127236	99226056	98821	1	51375	uc010oud.2	752	ENSG00000162627	SNX7	sorting nexin 7
chr1	100056476	100056777	302	Distal Intergenic	100111431	100160097	48667	1	54873	uc001dsg.3	-54654	ENSG00000099260	PALMD	palmdelphin
chr1	100315385	100315729	345	Promoter (<=1kb)	100315640	100389579	73940	1	178	uc001dsi.1	0	ENSG00000162688	AGL	amylo-alpha-1, 6-glucosidase, 4-alpha-glucanotransferase
chr1	100435444	100435712	269	Promoter (<=1kb)	100435345	100492534	57190	1	23443	uc009wdy.2	99	ENSG00000117620	SLC35A3	solute carrier family 35 member A3
chr1	100502925	100503419	495	Promoter (<=1kb)	100503789	100548929	45141	1	64645	uc001dst.3	-370	ENSG00000156875	MFSD14A	major facilitator superfamily domain containing 14A
chr1	100504427	100504645	219	Promoter (<=1kb)	100503789	100548929	45141	1	64645	uc001dst.3	638	ENSG00000156875	MFSD14A	major facilitator superfamily domain containing 14A
chr1	100599135	100599394	260	Promoter (<=1kb)	100598706	100616054	17349	1	54482	uc010ouf.2	429	ENSG00000122435	TRMT13	tRNA methyltransferase 13 homolog
chr1	100715568	100715778	211	Promoter (<=1kb)	100676099	100715409	39311	2	1629	uc021oqo.1	-159	ENSG00000137992	DBT	dihydrolipoamide branched chain transacylase E2
chr1	100818155	100818408	254	Promoter (<=1kb)	100818023	100985833	167811	1	8556	uc009wee.3	132	ENSG00000079335	CDC14A	cell division cycle 14A
chr1	100949456	100949666	211	Intron (uc009web.2/8556, intron 10 of 13)	101003728	101007583	3856	1	54112	uc001dth.3	-54062	ENSG00000181656	GPR88	G protein-coupled receptor 88
chr1	101087750	101088005	256	Distal Intergenic	101092606	101112560	19955	2	100128787	uc021oqr.1	24555	NA	LINC01349	long intergenic non-protein coding RNA 1349
chr1	101092643	101093135	493	Exon (uc021oqr.1/100128787, exon 5 of 5)	101092606	101112560	19955	2	100128787	uc021oqr.1	19425	NA	LINC01349	long intergenic non-protein coding RNA 1349
chr1	101096255	101096574	320	Intron (uc021oqr.1/100128787, intron 3 of 4)	101092606	101112560	19955	2	100128787	uc021oqr.1	15986	NA	LINC01349	long intergenic non-protein coding RNA 1349
chr1	101097522	101097837	316	Intron (uc021oqr.1/100128787, intron 3 of 4)	101092606	101112560	19955	2	100128787	uc021oqr.1	14723	NA	LINC01349	long intergenic non-protein coding RNA 1349
chr1	101250885	101251724	840	Distal Intergenic	101185196	101204601	19406	1	7412	uc010ouj.2	65689	ENSG00000162692	VCAM1	vascular cell adhesion molecule 1
chr1	101327973	101328485	513	Distal Intergenic	101337928	101360735	22808	2	2135	uc001dtk.2	32250	ENSG00000162694	EXTL2	exostosin like glycosyltransferase 2
chr1	101359962	101361018	1057	Promoter (<=1kb)	101337928	101360735	22808	2	2135	uc001dtk.2	0	ENSG00000162694	EXTL2	exostosin like glycosyltransferase 2
chr1	101361629	101361918	290	Promoter (<=1kb)	101361632	101447311	85680	1	148867	uc001dtn.2	0	ENSG00000162695	SLC30A7	solute carrier family 30 member 7
chr1	101490807	101491152	346	Promoter (<=1kb)	101455180	101491362	36183	2	51611	uc001dtq.3	210	ENSG00000117543	DPH5	diphthamide biosynthesis 5
chr1	101639833	101640155	323	Distal Intergenic	101702305	101707076	4772	1	1901	uc001dud.2	-62150	ENSG00000170989	S1PR1	sphingosine-1-phosphate receptor 1
chr1	101644641	101644898	258	Distal Intergenic	101702305	101707076	4772	1	1901	uc001dud.2	-57407	ENSG00000170989	S1PR1	sphingosine-1-phosphate receptor 1
chr1	101726030	101726341	312	Distal Intergenic	101702459	101707076	4618	1	1901	uc009weg.2	23571	ENSG00000170989	S1PR1	sphingosine-1-phosphate receptor 1
chr1	101754231	101754503	273	Distal Intergenic	101702459	101707076	4618	1	1901	uc009weg.2	51772	ENSG00000170989	S1PR1	sphingosine-1-phosphate receptor 1
chr1	101757434	101757862	429	Distal Intergenic	101806425	101806451	27	2	100873740	uc031pni.1	48589	NA	RNU6-31P	RNA, U6 small nuclear 31, pseudogene
chr1	101758763	101759290	528	Distal Intergenic	101806425	101806451	27	2	100873740	uc031pni.1	47161	NA	RNU6-31P	RNA, U6 small nuclear 31, pseudogene
chr1	101759642	101760238	597	Distal Intergenic	101806425	101806451	27	2	100873740	uc031pni.1	46213	NA	RNU6-31P	RNA, U6 small nuclear 31, pseudogene
chr1	101774969	101775196	228	Distal Intergenic	101806425	101806451	27	2	100873740	uc031pni.1	31255	NA	RNU6-31P	RNA, U6 small nuclear 31, pseudogene
chr1	101836659	101836902	244	Distal Intergenic	101806425	101806451	27	2	100873740	uc031pni.1	-30208	NA	RNU6-31P	RNA, U6 small nuclear 31, pseudogene
chr1	103318928	103319183	256	Distal Intergenic	103342023	103496800	154778	2	1301	uc001duk.3	177617	ENSG00000060718	COL11A1	collagen type XI alpha 1 chain
chr1	103345350	103345659	310	Exon (uc001duk.3/1301, exon 63 of 64)	103342023	103496800	154778	2	1301	uc001duk.3	151141	ENSG00000060718	COL11A1	collagen type XI alpha 1 chain
chr1	103576440	103576662	223	Promoter (2-3kb)	103342023	103574052	232030	2	1301	uc009weh.3	-2388	ENSG00000060718	COL11A1	collagen type XI alpha 1 chain
chr1	104068374	104069288	915	Promoter (<=1kb)	104068578	104096306	27729	1	55599	uc010oul.1	0	ENSG00000185946	RNPC3	RNA binding region (RNP1, RRM) containing 3
chr1	104768945	104769167	223	Distal Intergenic	104615645	104619693	4049	1	100129138	uc021oqw.1	153300	ENSG00000215869	LOC100129138	THAP domain containing 3 pseudogene
chr1	104842392	104842615	224	Distal Intergenic	104615645	104619693	4049	1	100129138	uc021oqw.1	226747	ENSG00000215869	LOC100129138	THAP domain containing 3 pseudogene
chr1	105352961	105353181	221	Distal Intergenic	104615645	104619693	4049	1	100129138	uc021oqw.1	737316	ENSG00000215869	LOC100129138	THAP domain containing 3 pseudogene
chr1	107599903	107600181	279	Promoter (<=1kb)	107599267	107601916	2650	1	55170	uc010ous.2	636	ENSG00000198890	PRMT6	protein arginine methyltransferase 6
chr1	108113162	108113591	430	Downstream (<1kb)	108113782	108220631	106850	2	10451	uc010ouu.1	107040	ENSG00000134215	VAV3	vav guanine nucleotide exchange factor 3
chr1	108506618	108506828	211	Promoter (<=1kb)	108507065	108537229	30165	1	100873946	uc031pnj.1	-237	ENSG00000230489	VAV3-AS1	VAV3 antisense RNA 1
chr1	108636765	108637248	484	Distal Intergenic	108677344	108735431	58088	2	29957	uc001dvm.4	98183	ENSG00000085491	SLC25A24	solute carrier family 25 member 24
chr1	108685519	108685734	216	Intron (uc001dvm.4/29957, intron 8 of 9)	108677344	108735431	58088	2	29957	uc001dvm.4	49697	ENSG00000085491	SLC25A24	solute carrier family 25 member 24
chr1	108741532	108741804	273	Promoter (1-2kb)	108677344	108742980	65637	2	29957	uc001dvn.5	1176	ENSG00000085491	SLC25A24	solute carrier family 25 member 24
chr1	108742412	108742793	382	Promoter (<=1kb)	108677344	108742980	65637	2	29957	uc001dvn.5	187	ENSG00000085491	SLC25A24	solute carrier family 25 member 24
chr1	108743064	108743408	345	Promoter (<=1kb)	108677344	108742980	65637	2	29957	uc001dvn.5	-84	ENSG00000085491	SLC25A24	solute carrier family 25 member 24
chr1	108759052	108759320	269	Distal Intergenic	108677344	108742980	65637	2	29957	uc001dvn.5	-16072	ENSG00000085491	SLC25A24	solute carrier family 25 member 24
chr1	108777707	108778058	352	Exon (uc001dvo.2/148545, exon 8 of 14)	108765963	108786703	20741	2	148545	uc001dvo.2	8645	ENSG00000196427	NBPF4	NBPF member 4
chr1	108896795	108897065	271	Distal Intergenic	108992904	109013260	20357	1	653149	uc009wep.3	-95839	ENSG00000186086	NBPF6	NBPF member 6
chr1	109044464	109045301	838	Distal Intergenic	108992904	109013260	20357	1	653149	uc009weq.3	51560	ENSG00000186086	NBPF6	NBPF member 6
chr1	109045558	109046658	1101	Distal Intergenic	108992904	109013260	20357	1	653149	uc009weq.3	52654	ENSG00000186086	NBPF6	NBPF member 6
chr1	109103865	109104456	592	Promoter (<=1kb)	109102971	109181949	78979	1	284611	uc010ouy.2	894	ENSG00000162636	FAM102B	family with sequence similarity 102 member B
chr1	109236023	109236555	533	Promoter (1-2kb)	109234932	109244422	9491	1	55119	uc010ouz.2	1091	ENSG00000134186	PRPF38B	pre-mRNA processing factor 38B
chr1	109359342	109359725	384	Exon (uc001dwa.4/254268, exon 15 of 16)	109358520	109399726	41207	2	254268	uc001dwa.4	40001	ENSG00000162641	AKNAD1	AKNA domain containing 1
chr1	109359976	109360252	277	Intron (uc001dwa.4/254268, intron 14 of 15)	109358520	109399726	41207	2	254268	uc001dwa.4	39474	ENSG00000162641	AKNAD1	AKNA domain containing 1
chr1	109373051	109373409	359	Exon (uc001dwa.4/254268, exon 10 of 16)	109358520	109399726	41207	2	254268	uc001dwa.4	26317	ENSG00000162641	AKNAD1	AKNA domain containing 1
chr1	109418877	109419480	604	Promoter (<=1kb)	109419603	109473044	53442	1	29899	uc010ovc.2	-123	ENSG00000121957	GPSM2	G protein signaling modulator 2
chr1	109475671	109475923	253	3' UTR	109472130	109493070	20941	2	23155	uc009wes.2	17147	ENSG00000121940	CLCC1	chloride channel CLIC like 1
chr1	109505281	109505997	717	Promoter (<=1kb)	109472130	109506121	33992	2	23155	uc001dwf.2	124	ENSG00000121940	CLCC1	chloride channel CLIC like 1
chr1	109583929	109584872	944	Promoter (<=1kb)	109512838	109584850	72013	2	22911	uc001dwi.3	0	ENSG00000085433	WDR47	WD repeat domain 47
chr1	109618236	109619030	795	Promoter (<=1kb)	109606998	109618624	11627	2	6884	uc001dwm.1	0	ENSG00000197780	TAF13	TATA-box binding protein associated factor 13
chr1	109633170	109634053	884	Promoter (<=1kb)	109633403	109639554	6152	1	56900	uc001dwn.3	0	ENSG00000215717	TMEM167B	transmembrane protein 167B
chr1	109642609	109643448	840	Promoter (<=1kb)	109642815	109643234	420	1	677766	uc001dwo.1	0	ENSG00000278249	SCARNA2	small Cajal body-specific RNA 2
chr1	109705065	109705333	269	Intron (uc009wex.2/57535, intron 2 of 19)	109729171	109749403	20233	1	57535	uc031pnl.1	-23838	ENSG00000116299	KIAA1324	KIAA1324
chr1	109739267	109739568	302	Promoter (<=1kb)	109740096	109742859	2764	1	57535	uc001dws.1	-528	ENSG00000116299	KIAA1324	KIAA1324
chr1	109788272	109788549	278	Distal Intergenic	109792641	109818378	25738	1	1952	uc001dxa.4	-4092	ENSG00000143126	CELSR2	cadherin EGF LAG seven-pass G-type receptor 2
chr1	109816253	109816560	308	Exon (uc001dxa.4/1952, exon 33 of 34)	109822176	109825041	2866	2	84722	uc001dxb.3	8481	ENSG00000134222	PSRC1	proline and serine rich coiled-coil 1
chr1	109817815	109818326	512	3' UTR	109822176	109825041	2866	2	84722	uc001dxb.3	6715	ENSG00000134222	PSRC1	proline and serine rich coiled-coil 1
chr1	109825468	109825794	327	Promoter (<=1kb)	109822176	109825747	3572	2	84722	uc001dxc.3	0	ENSG00000134222	PSRC1	proline and serine rich coiled-coil 1
chr1	109826104	109826754	651	Promoter (<=1kb)	109822176	109825808	3633	2	84722	uc001dxj.3	-296	ENSG00000134222	PSRC1	proline and serine rich coiled-coil 1
chr1	109842236	109842490	255	Intron (uc001dxk.1/343263, intron 1 of 8)	109834987	109849663	14677	2	343263	uc001dxk.1	7173	ENSG00000221986	MYBPHL	myosin binding protein H like
chr1	109850115	109850449	335	Promoter (<=1kb)	109834990	109849663	14674	2	343263	uc001dxl.3	-452	ENSG00000221986	MYBPHL	myosin binding protein H like
chr1	109940319	109940747	429	Promoter (<=1kb)	109852188	109940563	88376	2	6272	uc001dxm.2	0	ENSG00000134243	SORT1	sortilin 1
chr1	109969302	109969837	536	Promoter (<=1kb)	109941653	109969108	27456	2	5686	uc021ore.1	-194	ENSG00000143106	PSMA5	proteasome subunit alpha 5
chr1	110013545	110013764	220	Intron (uc001dxo.2/284612, intron 2 of 4)	110009100	110024764	15665	1	284612	uc010ovk.2	4445	ENSG00000143028	SYPL2	synaptophysin like 2
chr1	110026592	110026934	343	Promoter (<=1kb)	110026561	110035420	8860	1	127002	uc001dxr.3	31	ENSG00000162650	ATXN7L2	ataxin 7 like 2
chr1	110052064	110052618	555	Promoter (<=1kb)	110049446	110052336	2891	2	57463	uc001dxx.4	0	ENSG00000181754	AMIGO1	adhesion molecule with Ig like domain 1
chr1	110090239	110091018	780	Promoter (<=1kb)	110091186	110138454	47269	1	2773	uc001dxz.3	-168	ENSG00000065135	GNAI3	G protein subunit alpha i3
chr1	110091336	110091851	516	Promoter (<=1kb)	110091186	110138454	47269	1	2773	uc001dxz.3	150	ENSG00000065135	GNAI3	G protein subunit alpha i3
chr1	110179006	110179379	374	Distal Intergenic	110171949	110174677	2729	1	271	uc001dye.1	7057	ENSG00000116337	AMPD2	adenosine monophosphate deaminase 2
chr1	110198099	110198919	821	Promoter (<=1kb)	110198698	110217908	19211	1	2946	uc001dyi.3	0	ENSG00000213366	GSTM2	glutathione S-transferase mu 2
chr1	110201854	110202176	323	Intron (uc001dyf.3/2948, intron 7 of 7)	110198698	110208123	9426	1	2948	uc001dyh.2	3156	ENSG00000168765	GSTM4	glutathione S-transferase mu 4
chr1	110230119	110230654	536	Promoter (<=1kb)	110230418	110236367	5950	1	2944	uc001dyk.3	0	ENSG00000134184	GSTM1	glutathione S-transferase mu 1
chr1	110282299	110283060	762	Promoter (<=1kb)	110280001	110283133	3133	2	2947	uc010ovv.2	73	ENSG00000134202	GSTM3	glutathione S-transferase mu 3
chr1	110329079	110329640	562	Distal Intergenic	110295308	110306644	11337	2	79574	uc009wfo.2	-22435	ENSG00000198758	EPS8L3	EPS8 like 3
chr1	110336159	110336455	297	Distal Intergenic	110295308	110306644	11337	2	79574	uc009wfo.2	-29515	ENSG00000198758	EPS8L3	EPS8 like 3
chr1	110364894	110365284	391	Distal Intergenic	110295308	110306644	11337	2	79574	uc009wfo.2	-58250	ENSG00000198758	EPS8L3	EPS8 like 3
chr1	110366422	110366871	450	Distal Intergenic	110295308	110306644	11337	2	79574	uc009wfo.2	-59778	ENSG00000198758	EPS8L3	EPS8 like 3
chr1	110368079	110368317	239	Distal Intergenic	110295308	110306644	11337	2	79574	uc009wfo.2	-61435	ENSG00000198758	EPS8L3	EPS8 like 3
chr1	110381151	110381480	330	Distal Intergenic	110453233	110467824	14592	1	1435	uc001dyt.2	-71753	ENSG00000184371	CSF1	colony stimulating factor 1
chr1	110389954	110390206	253	Distal Intergenic	110453233	110467824	14592	1	1435	uc001dyt.2	-63027	ENSG00000184371	CSF1	colony stimulating factor 1
chr1	110395152	110395369	218	Distal Intergenic	110453233	110467824	14592	1	1435	uc001dyt.2	-57864	ENSG00000184371	CSF1	colony stimulating factor 1
chr1	110420442	110420700	259	Distal Intergenic	110453233	110467824	14592	1	1435	uc001dyt.2	-32533	ENSG00000184371	CSF1	colony stimulating factor 1
chr1	110424942	110425177	236	Distal Intergenic	110453233	110467824	14592	1	1435	uc001dyt.2	-28056	ENSG00000184371	CSF1	colony stimulating factor 1
chr1	110452985	110453527	543	Promoter (<=1kb)	110453233	110467824	14592	1	1435	uc001dyt.2	0	ENSG00000184371	CSF1	colony stimulating factor 1
chr1	110453827	110455138	1312	Promoter (<=1kb)	110453233	110473616	20384	1	1435	uc021orj.2	594	ENSG00000184371	CSF1	colony stimulating factor 1
chr1	110469523	110469957	435	Intron (uc001dyw.4/1435, intron 8 of 8)	110453233	110473616	20384	1	1435	uc021orj.2	16290	ENSG00000184371	CSF1	colony stimulating factor 1
chr1	110476319	110476808	490	Distal Intergenic	110453233	110473616	20384	1	1435	uc021orj.2	23086	ENSG00000184371	CSF1	colony stimulating factor 1
chr1	110517862	110518741	880	Distal Intergenic	110527387	110566364	38978	1	10768	uc001dyx.3	-8646	ENSG00000168710	AHCYL1	adenosylhomocysteinase like 1
[truncated: 34,415 more rows]
